# Supplementary material for: Discovery of an underground chamber to protect kings and queens during winter in temperate termites
Source: Sci Rep. 2023 May 31;13:8809. doi: 10.1038/s41598-023-36035-1 (PMC10232455; doi:10.1038/s41598-023-36035-1)
Supplement: Supplementary file 1 — Supplementary Information 1. [file 41598_2023_36035_MOESM1_ESM.xlsx]

## Sheet: Temperature in January
Year	Month	Day	hour	Air temp.	Colony I		Colony II		Colony III
					Temp. in royal chamber	Temp. in a chamber above ground	Temp. in royal chamber	Temp. in a chamber above ground	Temp. in royal chamber	Temp. in a chamber above ground
2023	1	1	0	1	8.1	2.2	7.7	3.6	8.7	4.1
2023	1	1	1	1	8.1	1.9	7.6	3.3	8.7	3.9
2023	1	1	2	2	8	1.6	7.6	3.1	8.6	3.7
2023	1	1	3	1.5	7.9	1.6	7.5	2.9	8.6	3.8
2023	1	1	4	1.4	7.9	1.7	7.4	2.8	8.6	3.8
2023	1	1	5	1.8	7.8	1.7	7.3	2.7	8.6	3.6
2023	1	1	6	0.8	7.7	1.6	7.3	2.6	8.6	3.6
2023	1	1	7	1.5	7.6	1.5	7.2	2.5	8.5	3.5
2023	1	1	8	5.4	7.6	1.5	7.1	2.7	8.5	3.5
2023	1	1	9	9.4	7.5	2.1	7.1	3.8	8.4	3.8
2023	1	1	10	9.7	7.5	3.7	7	5.2	8.4	4.4
2023	1	1	11	10.8	7.5	6	7.1	6.1	8.4	5.6
2023	1	1	12	10.5	7.5	8.1	7.1	6.9	8.4	6.1
2023	1	1	13	11.7	7.6	9.2	7.2	7.6	8.4	6.5
2023	1	1	14	8.4	7.7	9.7	7.3	8	8.4	7.1
2023	1	1	15	7.6	7.8	9.7	7.5	8.1	8.4	6.8
2023	1	1	16	5.9	7.9	9.1	7.7	7.9	8.5	6.5
2023	1	1	17	4.7	8	8.3	7.8	7.4	8.5	6.3
2023	1	1	18	4.9	8.1	7.2	8	6.9	8.6	6
2023	1	1	19	4.9	8.2	6.3	8.1	6.6	8.6	5.9
2023	1	1	20	3.6	8.3	5.7	8.1	6.2	8.7	5.7
2023	1	1	21	3.1	8.3	5	8.1	5.7	8.7	5.5
2023	1	1	22	3.1	8.3	4.5	8.1	5.3	8.7	5.3
2023	1	1	23	2.9	8.3	3.8	8.1	4.9	8.7	5
2023	1	2	0	2.9	8.3	3.6	8.1	4.6	8.7	4.9
2023	1	2	1	2.1	8.3	3.6	8	4.3	8.7	4.8
2023	1	2	2	1.9	8.2	3.5	7.9	4.1	8.7	4.6
2023	1	2	3	1.8	8.2	3.1	7.9	3.7	8.7	4.5
2023	1	2	4	2.6	8.2	2.6	7.8	3.6	8.7	4.4
2023	1	2	5	2.9	8.1	2.4	7.7	3.5	8.7	4.3
2023	1	2	6	2.9	8.1	2.5	7.6	3.5	8.7	4.4
2023	1	2	7	3.7	8	2.7	7.6	3.6	8.6	4.3
2023	1	2	8	4.9	7.9	2.9	7.5	3.8	8.6	4.4
2023	1	2	9	6.3	7.9	3.4	7.5	4.4	8.6	4.6
2023	1	2	10	6.8	7.9	4.4	7.4	5.1	8.6	5
2023	1	2	11	8.2	7.9	5.6	7.4	5.7	8.6	5.5
2023	1	2	12	7.5	7.9	6.7	7.5	6.1	8.6	6.1
2023	1	2	13	7.3	7.9	7.3	7.5	6.4	8.6	6.2
2023	1	2	14	6.6	7.9	7.4	7.6	6.7	8.6	6.4
2023	1	2	15	5.8	8	7.5	7.7	6.6	8.6	6.4
2023	1	2	16	4.2	8.1	7.1	7.8	6.4	8.7	6.5
2023	1	2	17	3.3	8.1	6.5	7.9	5.9	8.7	6
2023	1	2	18	2.8	8.2	5.7	7.9	5.5	8.7	5.5
2023	1	2	19	2.3	8.2	5	7.9	5	8.8	5.2
2023	1	2	20	2.4	8.2	4.3	7.9	4.6	8.8	5
2023	1	2	21	1.9	8.2	3.7	7.9	4.3	8.8	4.6
2023	1	2	22	1.4	8.2	3.2	7.9	3.9	8.8	4.4
2023	1	2	23	0.8	8.2	2.6	7.8	3.5	8.8	4.1
2023	1	3	0	0.8	8.1	2.1	7.7	3.1	8.8	3.9
2023	1	3	1	0.8	8.1	1.6	7.6	2.8	8.8	3.7
2023	1	3	2	0.4	8	1.4	7.5	2.6	8.8	3.6
2023	1	3	3	-0.2	7.9	1.1	7.4	2.3	8.7	3.3
2023	1	3	4	-0.3	7.8	0.8	7.3	2	8.7	3.1
2023	1	3	5	-0.3	7.7	0.5	7.2	1.8	8.7	2.9
2023	1	3	6	-0.4	7.6	0.3	7.1	1.5	8.6	2.7
2023	1	3	7	1.3	7.5	0.1	7	1.4	8.6	2.6
2023	1	3	8	3.6	7.4	0.1	6.9	1.7	8.5	2.7
2023	1	3	9	8.1	7.4	1	6.8	2.9	8.5	3
2023	1	3	10	7.8	7.4	2.8	6.7	4.3	8.4	3.8
2023	1	3	11	9.1	7.3	5.1	6.7	5.2	8.4	4.9
2023	1	3	12	9.3	7.3	6.7	6.8	5.7	8.3	5.5
2023	1	3	13	8.1	7.3	7.3	6.9	6.1	8.3	5.8
2023	1	3	14	7.6	7.4	7.3	7	6.5	8.3	5.9
2023	1	3	15	6.1	7.5	8.2	7.1	6.6	8.3	6.1
2023	1	3	16	5	7.6	8.1	7.3	6.5	8.4	6.1
2023	1	3	17	4.2	7.7	7.2	7.4	6.2	8.4	5.8
2023	1	3	18	3.2	7.8	6.4	7.6	5.8	8.5	5.4
2023	1	3	19	3.2	7.8	5.5	7.6	5.4	8.5	5.1
2023	1	3	20	2.9	7.9	4.8	7.7	5.1	8.6	4.8
2023	1	3	21	2.1	7.9	4.3	7.7	4.7	8.6	4.7
2023	1	3	22	1.7	7.9	3.8	7.7	4.2	8.6	4.5
2023	1	3	23	2.2	7.9	3.2	7.6	3.9	8.6	4.3
2023	1	4	0	1.1	7.9	2.6	7.6	3.6	8.6	4.1
2023	1	4	1	1.6	7.9	2.2	7.5	3.3	8.6	4
2023	1	4	2	1.4	7.8	1.9	7.5	3.1	8.6	3.8
2023	1	4	3	0.4	7.8	1.9	7.4	2.8	8.6	3.7
2023	1	4	4	0.1	7.7	1.6	7.3	2.5	8.5	3.4
2023	1	4	5	-0.2	7.6	1.4	7.2	2.2	8.5	3.3
2023	1	4	6	-0.3	7.6	1	7.2	1.9	8.5	3.1
2023	1	4	7	0.9	7.5	0.6	7.1	1.7	8.4	2.9
2023	1	4	8	4	7.4	0.4	6.9	1.9	8.4	2.8
2023	1	4	9	5.9	7.4	1.2	6.8	2.9	8.4	3.2
2023	1	4	10	5.3	7.3	2.8	6.8	3.5	8.3	3.7
2023	1	4	11	6.2	7.3	3.8	6.7	4.1	8.3	4.1
2023	1	4	12	5.8	7.3	4.7	6.8	4.5	8.3	4.6
2023	1	4	13	5.8	7.3	5	6.8	4.7	8.3	4.7
2023	1	4	14	5.9	7.3	5.2	6.8	5	8.2	4.9
2023	1	4	15	6.2	7.4	5.7	6.9	5.1	8.3	5.1
2023	1	4	16	4.5	7.4	5.9	7	5.2	8.2	5.5
2023	1	4	17	3.7	7.4	5.7	7.1	5.1	8.3	5
2023	1	4	18	3.7	7.5	5.1	7.1	4.9	8.3	4.6
2023	1	4	19	2.6	7.5	4.8	7.2	4.6	8.3	4.4
2023	1	4	20	2.2	7.6	4.4	7.2	4.3	8.3	4.2
2023	1	4	21	2	7.6	3.9	7.2	4	8.3	4
2023	1	4	22	2.7	7.6	3.5	7.2	3.7	8.3	3.8
2023	1	4	23	2.1	7.6	3.3	7.2	3.6	8.3	3.9
2023	1	5	0	2.5	7.6	3.1	7.2	3.5	8.3	3.8
2023	1	5	1	2.5	7.6	3	7.2	3.4	8.3	3.7
2023	1	5	2	2.5	7.5	2.9	7.1	3.3	8.3	3.7
2023	1	5	3	2	7.5	2.9	7.1	3.2	8.3	3.7
2023	1	5	4	1.3	7.5	2.8	7.1	3	8.3	3.6
2023	1	5	5	0.5	7.5	2.5	7	2.8	8.3	3.3
2023	1	5	6	0.5	7.4	2	7	2.5	8.3	3.1
2023	1	5	7	1.6	7.4	1.5	6.9	2.3	8.3	3
2023	1	5	8	4.2	7.3	1.3	6.8	2.5	8.2	3
2023	1	5	9	8.7	7.3	1.9	6.8	3.5	8.2	3.2
2023	1	5	10	8.6	7.4	3.4	6.8	4.7	8.2	3.8
2023	1	5	11	7.4	7.4	5.3	6.8	5.4	8.2	5
2023	1	5	12	9.3	7.3	6.5	6.8	6.1	8.2	5.3
2023	1	5	13	9.2	7.4	7.5	6.9	6.5	8.2	6
2023	1	5	14	7.1	7.5	7.6	7	6.7	8.2	6.1
2023	1	5	15	6.1	7.5	7.4	7.2	6.7	8.2	5.9
2023	1	5	16	5.1	7.6	7	7.3	6.5	8.2	5.7
2023	1	5	17	3.9	7.7	6.4	7.4	6.2	8.3	5.4
2023	1	5	18	3.6	7.7	5.8	7.5	5.8	8.3	5.1
2023	1	5	19	2.6	7.8	5.1	7.6	5.3	8.3	4.9
2023	1	5	20	2	7.8	4.3	7.6	4.8	8.4	4.5
2023	1	5	21	2.1	7.8	3.5	7.6	4.4	8.4	4.3
2023	1	5	22	1.8	7.8	3	7.5	4.1	8.4	4.2
2023	1	5	23	1.7	7.8	2.6	7.5	3.8	8.4	4.2
2023	1	6	0	2.3	7.8	2.3	7.5	3.6	8.4	3.9
2023	1	6	1	2.5	7.7	2.1	7.4	3.4	8.4	3.9
2023	1	6	2	2.7	7.7	2.2	7.4	3.4	8.4	3.8
2023	1	6	3	2.5	7.6	2.3	7.3	3.3	8.4	3.8
2023	1	6	4	2.5	7.6	2.5	7.2	3.3	8.4	3.8
2023	1	6	5	1.9	7.5	2.6	7.2	3.2	8.3	3.8
2023	1	6	6	2.3	7.5	2.5	7.2	3.1	8.3	3.8
2023	1	6	7	3.3	7.4	2.3	7.1	3.1	8.3	3.7
2023	1	6	8	5.1	7.4	2.4	7.1	3.4	8.3	3.8
2023	1	6	9	8.2	7.5	3.2	7	4.3	8.3	4.1
2023	1	6	10	7.2	7.5	4.7	7	5.4	8.3	4.6
2023	1	6	11	8.6	7.5	6.2	7	5.8	8.3	5.3
2023	1	6	12	8.8	7.5	6.7	7.1	6.3	8.3	5.7
2023	1	6	13	7.5	7.5	7.4	7.2	6.6	8.3	6
2023	1	6	14	8	7.6	7.5	7.3	6.9	8.3	6.1
2023	1	6	15	6.9	7.6	7.7	7.4	6.9	8.3	6.5
2023	1	6	16	5.9	7.7	7.7	7.5	6.9	8.4	6.5
2023	1	6	17	5.5	7.8	7.1	7.6	6.7	8.4	6.1
2023	1	6	18	5	7.9	6.6	7.7	6.4	8.4	5.9
2023	1	6	19	4.2	7.9	6.2	7.8	6.2	8.5	5.7
2023	1	6	20	2.7	8	5.8	7.9	5.7	8.6	5.5
2023	1	6	21	2.4	8	5	7.9	5.2	8.6	5.1
2023	1	6	22	2.1	8	4.2	7.9	4.8	8.6	4.8
2023	1	6	23	1.8	8	3.5	7.8	4.4	8.6	4.4
2023	1	7	0	1.5	8	2.9	7.8	4	8.6	4.3
2023	1	7	1	1.2	8	2.3	7.7	3.6	8.6	4.1
2023	1	7	2	1	7.9	1.9	7.6	3.3	8.6	3.8
2023	1	7	3	0.6	7.9	1.5	7.5	3	8.6	3.6
2023	1	7	4	0.3	7.8	1.3	7.4	2.7	8.6	3.4
2023	1	7	5	0.1	7.7	1	7.3	2.4	8.5	3.2
2023	1	7	6	0.2	7.6	0.7	7.2	2.1	8.5	3
2023	1	7	7	1.6	7.5	0.6	7.1	2.1	8.5	2.9
2023	1	7	8	3	7.4	0.7	7.1	2.2	8.4	3.1
2023	1	7	9	4.7	7.3	1.2	7	2.7	8.4	3.5
2023	1	7	10	8.7	7.3	2.3	6.9	3.8	8.3	4
2023	1	7	11	9	7.3	4.5	6.9	4.9	8.3	5.5
2023	1	7	12	8	7.3	6.6	6.9	5.6	8.3	6.4
2023	1	7	13	7.1	7.3	7.3	7	6	8.3	6.4
2023	1	7	14	5.6	7.3	7.5	7.1	6.2	8.3	6.2
2023	1	7	15	4.9	7.4	7.1	7.2	6.1	8.3	5.9
2023	1	7	16	4.9	7.5	6.5	7.2	6	8.4	5.6
2023	1	7	17	4	7.5	6	7.4	5.8	8.4	5.5
2023	1	7	18	3.6	7.6	5.5	7.5	5.5	8.5	5.3
2023	1	7	19	3.7	7.7	4.9	7.5	5.1	8.5	5.1
2023	1	7	20	3.5	7.7	4.4	7.5	5	8.5	5
2023	1	7	21	3.6	7.8	4.2	7.6	4.8	8.6	5
2023	1	7	22	3.7	7.8	4.1	7.5	4.6	8.6	4.9
2023	1	7	23	3.7	7.8	4.1	7.5	4.5	8.6	4.9
2023	1	8	0	3.6	7.8	4	7.5	4.5	8.6	4.8
2023	1	8	1	3	7.8	4	7.5	4.4	8.6	4.8
2023	1	8	2	2.3	7.8	3.8	7.5	4.1	8.6	4.7
2023	1	8	3	2.8	7.8	3.4	7.5	3.9	8.6	4.4
2023	1	8	4	2.3	7.7	3.1	7.4	3.8	8.6	4.4
2023	1	8	5	2.6	7.7	2.9	7.4	3.6	8.6	4.3
2023	1	8	6	1.9	7.7	2.8	7.3	3.4	8.6	4.3
2023	1	8	7	2.7	7.6	2.6	7.3	3.3	8.6	4.1
2023	1	8	8	4.4	7.6	2.4	7.2	3.6	8.5	4.1
2023	1	8	9	5.8	7.6	3.1	7.2	4	8.5	4.5
2023	1	8	10	6.8	7.6	3.9	7.2	4.8	8.5	4.9
2023	1	8	11	9.8	7.6	5.4	7.2	5.7	8.5	5.9
2023	1	8	12	8.7	7.6	7.2	7.2	6.3	8.4	6.7
2023	1	8	13	8.5	7.6	7.8	7.3	6.7	8.5	6.7
2023	1	8	14	8.2	7.7	8	7.4	7	8.5	6.9
2023	1	8	15	7.8	7.8	8	7.5	7.2	8.5	6.9
2023	1	8	16	6.9	7.9	7.9	7.6	7.1	8.6	7
2023	1	8	17	5.5	7.9	7.6	7.8	7	8.6	6.8
2023	1	8	18	5.4	8	7	7.8	6.7	8.7	6.5
2023	1	8	19	4.8	8.1	6.3	7.9	6.5	8.7	6.3
2023	1	8	20	5.4	8.1	5.9	7.9	6.2	8.8	6.3
2023	1	8	21	5.3	8.2	5.6	8	6.1	8.8	6.2
2023	1	8	22	3.7	8.2	5.3	8	5.8	8.8	6.2
2023	1	8	23	3.1	8.2	5	8	5.5	8.9	5.8
2023	1	9	0	2.8	8.2	4.3	8	5.1	8.9	5.5
2023	1	9	1	2.4	8.2	3.7	7.9	4.7	8.9	5.2
2023	1	9	2	2.2	8.2	3.2	7.9	4.4	8.9	5
2023	1	9	3	1.8	8.1	2.8	7.8	4.1	8.9	4.8
2023	1	9	4	1.7	8.1	2.4	7.8	3.8	8.9	4.6
2023	1	9	5	1.4	8	2.2	7.7	3.5	8.8	4.4
2023	1	9	6	1.4	7.9	1.9	7.6	3.3	8.8	4.2
2023	1	9	7	2.7	7.9	1.7	7.5	3.1	8.8	4.1
2023	1	9	8	5.3	7.8	1.7	7.4	3.4	8.8	4.1
2023	1	9	9	7.8	7.7	2.5	7.3	4.3	8.7	4.5
2023	1	9	10	9.4	7.7	4.1	7.3	5.3	8.7	5.1
2023	1	9	11	9.6	7.7	5.9	7.3	6.2	8.7	6.1
2023	1	9	12	10.2	7.7	7.6	7.4	6.9	8.7	6.8
2023	1	9	13	10.6	7.7	8.9	7.5	7.6	8.7	7.3
2023	1	9	14	10.5	7.8	9.7	7.6	8.2	8.7	8
2023	1	9	15	8.8	7.9	10.6	7.7	8.6	8.7	8.5
2023	1	9	16	7.8	7.9	10.7	7.9	8.6	8.7	8.3
2023	1	9	17	6.8	8.1	9.8	8.1	8.4	8.8	7.8
2023	1	9	18	6.6	8.2	8.8	8.2	8.1	8.9	7.5
2023	1	9	19	6.8	8.3	7.8	8.3	7.8	8.9	7.3
2023	1	9	20	6.7	8.4	7.3	8.4	7.6	9	7.2
2023	1	9	21	6.9	8.5	7.1	8.5	7.5	9.1	7.2
2023	1	9	22	6.5	8.6	6.9	8.5	7.4	9.1	7.2
2023	1	9	23	6	8.6	7	8.6	7.3	9.1	7.2
2023	1	10	0	5.2	8.6	6.9	8.5	7.1	9.1	7
2023	1	10	1	4.6	8.6	6.5	8.5	6.8	9.2	6.7
2023	1	10	2	4	8.7	6.1	8.5	6.3	9.2	6.3
2023	1	10	3	4	8.7	5.5	8.5	6	9.2	6
2023	1	10	4	3	8.7	5	8.4	5.6	9.2	5.7
2023	1	10	5	2.5	8.6	4.6	8.4	5.2	9.2	5.3
2023	1	10	6	2.3	8.6	4.1	8.3	4.8	9.2	5
2023	1	10	7	2.5	8.5	3.6	8.2	4.4	9.2	4.7
2023	1	10	8	3.1	8.4	3.2	8.1	4.2	9.2	4.6
2023	1	10	9	8.1	8.4	3.1	8	4.6	9.1	4.6
2023	1	10	10	7.5	8.4	4	8	5.4	9.1	5.2
2023	1	10	11	8.8	8.3	5.3	7.9	5.9	9.1	6.4
2023	1	10	12	5.7	8.3	6.6	7.9	6.1	9	6.8
2023	1	10	13	6.9	8.2	6.8	7.9	6.2	9	6.2
2023	1	10	14	5.5	8.3	6.7	7.9	6.3	9	6.5
2023	1	10	15	5.2	8.3	6.7	7.9	6.2	9	6.2
2023	1	10	16	4.1	8.3	6.2	7.9	5.9	9	6
2023	1	10	17	4	8.3	5.7	8	5.7	9	5.6
2023	1	10	18	3.5	8.3	5.2	8	5.4	9	5.4
2023	1	10	19	2.5	8.3	4.7	8	5.1	9.1	5.2
2023	1	10	20	1.3	8.3	4.2	8	4.6	9.1	4.8
2023	1	10	21	0.9	8.3	3.4	7.9	4.1	9	4.3
2023	1	10	22	0.2	8.2	2.4	7.9	3.5	9	3.9
2023	1	10	23	-0.1	8.2	1.7	7.8	3.1	9	3.6
2023	1	11	0	-0.5	8.1	1.1	7.6	2.6	9	3.3
2023	1	11	1	-0.8	8	0.6	7.6	2.2	8.9	3.1
2023	1	11	2	-1.1	7.9	0.2	7.4	1.8	8.9	2.8
2023	1	11	3	-1.4	7.8	-0.1	7.3	1.5	8.8	2.6
2023	1	11	4	-1.1	7.6	-0.3	7.2	1.2	8.8	2.3
2023	1	11	5	-1.7	7.5	-0.5	7.1	0.9	8.7	2.2
2023	1	11	6	-1.5	7.3	-0.8	6.9	0.6	8.6	1.9
2023	1	11	7	-0.4	7.2	-1	6.8	0.5	8.6	1.8
2023	1	11	8	2.5	7.1	-1	6.6	0.8	8.5	1.8
2023	1	11	9	6.3	7	-0.3	6.5	1.9	8.4	2.1
2023	1	11	10	7.1	7	1.4	6.4	3.2	8.3	2.7
2023	1	11	11	8.2	7.1	3.6	6.4	4.1	8.3	4.4
2023	1	11	12	9	7	5.7	6.4	5	8.2	5.1
2023	1	11	13	8.8	7	7	6.5	5.8	8.2	5.5
2023	1	11	14	9.3	7	7.7	6.7	6.5	8.2	6.2
2023	1	11	15	7.5	7.1	9	6.8	7	8.2	6.9
2023	1	11	16	4.9	7.2	9	7	7	8.2	7
2023	1	11	17	3.2	7.3	7.9	7.2	6.6	8.3	6.5
2023	1	11	18	2.8	7.4	6.2	7.4	6.1	8.3	5.7
2023	1	11	19	2.1	7.5	4.8	7.5	5.5	8.4	5.2
2023	1	11	20	1.8	7.6	3.9	7.5	4.9	8.4	4.8
2023	1	11	21	1.3	7.6	3.2	7.5	4.4	8.5	4.6
2023	1	11	22	1	7.7	2.6	7.6	4	8.5	4.3
2023	1	11	23	0.9	7.6	2.1	7.5	3.5	8.5	4.1
2023	1	12	0	0.5	7.6	1.6	7.4	3.2	8.5	3.8
2023	1	12	1	0.3	7.6	1.2	7.4	2.8	8.5	3.5
2023	1	12	2	0.3	7.5	0.9	7.3	2.6	8.5	3.4
2023	1	12	3	0.1	7.5	0.6	7.2	2.3	8.4	3.3
2023	1	12	4	0	7.3	0.5	7.1	2.1	8.4	3.1
2023	1	12	5	0	7.2	0.3	7	1.8	8.4	3
2023	1	12	6	0.1	7.2	0.2	6.9	1.7	8.3	2.8
2023	1	12	7	1.6	7.1	0.1	6.8	1.6	8.3	2.8
2023	1	12	8	5.1	7	0.1	6.7	2.1	8.3	2.8
2023	1	12	9	10.6	6.9	1	6.7	3.4	8.2	3.4
2023	1	12	10	11.3	6.9	3	6.6	5.1	8.2	4.6
2023	1	12	11	11.8	7	5.9	6.7	6.5	8.2	6.4
2023	1	12	12	12.9	7	8.3	6.8	7.5	8.2	7.4
2023	1	12	13	12.7	7	10	7	8.5	8.2	8
2023	1	12	14	12.8	7.1	10.8	7.2	9.4	8.2	8.8
2023	1	12	15	11.3	7.2	12	7.4	9.9	8.2	9.4
2023	1	12	16	8.8	7.4	12.1	7.7	10	8.3	9.7
2023	1	12	17	7.3	7.6	11	7.9	9.7	8.4	8.9
2023	1	12	18	6.8	7.8	9.5	8.1	9.2	8.5	8.2
2023	1	12	19	6.2	7.9	8.4	8.3	8.7	8.6	7.8
2023	1	12	20	5.9	8.1	7.5	8.4	8.3	8.7	7.5
2023	1	12	21	5.7	8.2	6.9	8.5	7.9	8.8	7.3
2023	1	12	22	5.7	8.2	6.5	8.6	7.5	8.9	7.2
2023	1	12	23	5.2	8.3	6.1	8.6	7.2	8.9	7.1
2023	1	13	0	5.1	8.3	5.7	8.5	6.9	9	6.8
2023	1	13	1	4.8	8.3	5.4	8.5	6.6	9	6.7
2023	1	13	2	4.6	8.3	5.1	8.5	6.4	9	6.5
2023	1	13	3	4.5	8.3	4.9	8.5	6.2	9	6.4
2023	1	13	4	4.2	8.3	4.7	8.4	5.9	9	6.3
2023	1	13	5	4.1	8.3	4.4	8.4	5.7	9.1	6.1
2023	1	13	6	4.3	8.2	4.2	8.3	5.5	9.1	6
2023	1	13	7	6.2	8.2	4.1	8.3	5.5	9	5.9
2023	1	13	8	7.8	8.2	4.3	8.2	5.9	9	6.1
2023	1	13	9	11.2	8.2	5.3	8.2	6.8	9	6.6
2023	1	13	10	10.8	8.2	6.7	8.2	7.8	9	7.4
2023	1	13	11	13.4	8.2	8.3	8.2	8.6	9	8.3
2023	1	13	12	12.6	8.2	9.6	8.3	9.4	9	9.2
2023	1	13	13	12.6	8.2	10.4	8.4	9.9	9.1	9.5
2023	1	13	14	11.8	8.3	10.8	8.6	10.2	9.1	9.8
2023	1	13	15	11.7	8.4	10.8	8.7	10.4	9.2	9.7
2023	1	13	16	10.8	8.5	10.8	8.8	10.6	9.2	9.9
2023	1	13	17	10	8.6	10.8	9	10.6	9.3	9.9
2023	1	13	18	9.9	8.7	10.5	9.1	10.5	9.4	9.7
2023	1	13	19	9.4	8.8	10.3	9.2	10.4	9.5	9.7
2023	1	13	20	9.6	8.9	10.1	9.3	10.2	9.6	9.6
2023	1	13	21	9.7	9	9.9	9.4	10.1	9.6	9.5
2023	1	13	22	9.6	9.1	9.8	9.5	10	9.7	9.5
2023	1	13	23	9.8	9.1	9.8	9.5	9.9	9.8	9.5
2023	1	14	0	9.6	9.2	9.7	9.6	10	9.8	9.6
2023	1	14	1	9.1	9.2	9.7	9.6	9.9	9.8	9.6
2023	1	14	2	9.1	9.3	9.6	9.7	9.7	9.9	9.5
2023	1	14	3	9.7	9.3	9.4	9.6	9.7	9.9	9.4
2023	1	14	4	9.8	9.4	9.4	9.7	9.7	10	9.5
2023	1	14	5	10	9.4	9.5	9.7	9.8	10	9.6
2023	1	14	6	10.2	9.4	9.7	9.7	9.9	10	9.7
2023	1	14	7	10.2	9.4	9.8	9.8	9.9	10	9.9
2023	1	14	8	10.3	9.5	10	9.8	10.1	10.1	9.9
2023	1	14	9	10.5	9.5	10	9.8	10.1	10.1	10
2023	1	14	10	10.9	9.6	10.2	9.9	10.2	10.1	10.1
2023	1	14	11	11.3	9.6	10.4	9.9	10.5	10.2	10.3
2023	1	14	12	11.8	9.6	10.6	10	10.8	10.2	10.5
2023	1	14	13	12.2	9.7	10.9	10	11.1	10.3	10.8
2023	1	14	14	11.9	9.7	11.3	10.1	11.3	10.3	11.1
2023	1	14	15	11.4	9.8	11.5	10.1	11.4	10.4	11.2
2023	1	14	16	11.3	9.8	11.4	10.2	11.4	10.4	11.1
2023	1	14	17	10.9	9.9	11.3	10.3	11.3	10.5	11
2023	1	14	18	10.8	10	11.2	10.3	11.2	10.5	10.9
2023	1	14	19	10.9	10	11	10.4	11.1	10.6	10.8
2023	1	14	20	10.8	10.1	10.9	10.4	11	10.7	10.9
2023	1	14	21	10.7	10.1	10.8	10.5	11	10.7	10.9
2023	1	14	22	10.4	10.1	10.8	10.5	10.9	10.8	10.9
2023	1	14	23	10.2	10.2	10.7	10.6	10.8	10.8	10.8
2023	1	15	0	9.8	10.2	10.5	10.6	10.6	10.8	10.7
2023	1	15	1	9.4	10.2	10.3	10.6	10.4	10.9	10.5
2023	1	15	2	9.1	10.2	10.1	10.6	10.2	10.9	10.3
2023	1	15	3	8.5	10.2	9.8	10.6	10	10.9	10.1
2023	1	15	4	7.8	10.2	9.4	10.6	9.6	10.9	9.9
2023	1	15	5	7.7	10.2	8.9	10.5	9.3	10.9	9.6
2023	1	15	6	8.1	10.2	8.4	10.5	9	10.9	9.4
2023	1	15	7	8.2	10.2	8.3	10.4	8.9	10.9	9.4
2023	1	15	8	8.5	10.2	8.3	10.4	8.8	10.9	9.3
2023	1	15	9	8.9	10.1	8.4	10.3	8.9	10.9	9.4
2023	1	15	10	10	10.1	8.6	10.3	9.1	10.9	9.6
2023	1	15	11	10.4	10.1	9	10.2	9.4	10.9	10
2023	1	15	12	9.9	10.1	9.4	10.2	9.6	10.9	10.1
2023	1	15	13	10	10.1	9.7	10.2	9.8	10.9	10.1
2023	1	15	14	9.4	10	9.9	10.3	9.9	10.9	10.2
2023	1	15	15	9.2	10.1	9.9	10.3	9.8	10.9	10.1
2023	1	15	16	8.9	10.1	9.8	10.3	9.7	10.9	10
2023	1	15	17	7.8	10.1	9.7	10.3	9.5	10.9	9.9
2023	1	15	18	7.3	10.1	9.3	10.3	9.1	10.9	9.6
2023	1	15	19	7.1	10.1	8.8	10.3	8.8	11	9.2
2023	1	15	20	6.3	10.1	8.3	10.3	8.4	11	9
2023	1	15	21	6.3	10.1	7.8	10.3	8.1	11	8.7
2023	1	15	22	6.2	10.1	7.3	10.2	7.8	11	8.5
2023	1	15	23	6.2	10	6.9	10.1	7.5	10.9	8.3
2023	1	16	0	5.6	10	6.7	10.1	7.3	10.9	8.2
2023	1	16	1	5.8	10	6.5	10	7.1	10.9	8
2023	1	16	2	6.1	9.9	6.2	9.9	6.9	10.9	7.8
2023	1	16	3	6.2	9.8	6.2	9.8	6.9	10.8	7.8
2023	1	16	4	6.3	9.8	6.2	9.8	6.8	10.8	7.7
2023	1	16	5	6.5	9.7	6.3	9.7	6.8	10.7	7.7
2023	1	16	6	6.5	9.7	6.4	9.7	6.8	10.7	7.8
2023	1	16	7	6.7	9.6	6.5	9.6	6.9	10.7	7.8
2023	1	16	8	7.4	9.6	6.7	9.5	7	10.6	7.8
2023	1	16	9	8.3	9.5	6.9	9.5	7.3	10.6	7.9
2023	1	16	10	8.1	9.5	7.4	9.5	7.6	10.6	8.2
2023	1	16	11	7.8	9.5	7.8	9.4	7.8	10.5	8.3
2023	1	16	12	8	9.4	7.8	9.4	8	10.5	8.3
2023	1	16	13	8.4	9.4	8.2	9.5	8	10.5	8.6
2023	1	16	14	7.3	9.4	8.3	9.5	8.1	10.5	8.8
2023	1	16	15	5.7	9.5	9	9.5	7.8	10.5	9.1
2023	1	16	16	4.3	9.5	8.6	9.6	7.3	10.5	9.4
2023	1	16	17	3.8	9.6	7.4	9.6	6.7	10.5	8.1
2023	1	16	18	3.4	9.6	6.2	9.6	6.2	10.5	7.3
2023	1	16	19	3.5	9.6	5.3	9.5	5.7	10.5	6.8
2023	1	16	20	2.8	9.5	4.7	9.4	5.4	10.5	6.4
2023	1	16	21	2.8	9.4	4.3	9.3	5	10.5	6.1
2023	1	16	22	2.2	9.4	3.8	9.2	4.6	10.5	5.8
2023	1	16	23	2.6	9.3	3.5	9.1	4.3	10.4	5.6
2023	1	17	0	2.5	9.2	3.3	9	4.1	10.4	5.4
2023	1	17	1	2.2	9.1	3.2	8.9	3.9	10.3	5.2
2023	1	17	2	2.2	9	3.1	8.8	3.7	10.2	5.1
2023	1	17	3	2.1	8.9	2.9	8.7	3.5	10.1	4.9
2023	1	17	4	1.2	8.8	2.7	8.6	3.3	10.1	4.8
2023	1	17	5	1.3	8.7	2.5	8.4	3.1	10	4.6
2023	1	17	6	1.4	8.6	2.3	8.3	2.9	9.9	4.4
2023	1	17	7	1.8	8.5	2.1	8.2	2.8	9.9	4.4
2023	1	17	8	2.2	8.4	2	8.1	2.8	9.8	4.2
2023	1	17	9	2.5	8.3	2.2	8	2.8	9.7	4.3
2023	1	17	10	3.2	8.3	2.6	7.9	2.9	9.7	4.4
2023	1	17	11	5.3	8.2	2.9	7.8	3.3	9.6	4.7
2023	1	17	12	5.6	8.2	3.8	7.8	3.6	9.5	5.7
2023	1	17	13	6.8	8.2	4.5	7.7	4.2	9.5	5.8
2023	1	17	14	5.7	8.2	5.2	7.7	4.8	9.4	6.3
2023	1	17	15	4.8	8.2	6.5	7.8	5.1	9.4	7
2023	1	17	16	3.7	8.2	6.8	7.9	5.3	9.4	6.6
2023	1	17	17	3	8.2	6.2	7.9	5	9.4	6.2
2023	1	17	18	2.7	8.2	5.2	8	4.7	9.4	5.7
2023	1	17	19	2.2	8.2	4.3	8.1	4.4	9.4	5.5
2023	1	17	20	2.7	8.3	3.8	8.1	4.1	9.4	5.1
2023	1	17	21	2.2	8.3	3.4	8.1	3.9	9.4	5.1
2023	1	17	22	2	8.2	3.2	8	3.7	9.4	5
2023	1	17	23	1.5	8.2	2.8	8	3.4	9.4	4.7
2023	1	18	0	0.5	8.2	2.5	7.9	3.1	9.3	4.4
2023	1	18	1	1.1	8.1	2	7.8	2.7	9.3	4.1
2023	1	18	2	1.9	8.1	1.6	7.8	2.6	9.3	4
2023	1	18	3	1.8	8	1.6	7.7	2.6	9.2	4.1
2023	1	18	4	1.7	7.9	1.9	7.6	2.6	9.2	4.1
2023	1	18	5	0.9	7.9	1.9	7.5	2.5	9.2	4.1
2023	1	18	6	1.4	7.8	1.8	7.5	2.4	9.1	3.8
2023	1	18	7	2.2	7.7	1.7	7.4	2.4	9.1	3.8
2023	1	18	8	2.9	7.6	1.8	7.3	2.6	9	3.9
2023	1	18	9	7.8	7.6	2.3	7.3	3.3	9	4.1
2023	1	18	10	6.3	7.6	3.6	7.2	4.1	8.9	5
2023	1	18	11	6.9	7.6	4.7	7.2	4.8	8.9	5.4
2023	1	18	12	7.5	7.6	5.7	7.3	5.1	8.9	6.2
2023	1	18	13	7.3	7.6	6.1	7.3	5.6	8.9	6.4
2023	1	18	14	7.9	7.7	6.7	7.4	6	8.9	6.7
2023	1	18	15	6.3	7.7	7.3	7.5	6.2	8.9	7.1
2023	1	18	16	5	7.8	7.6	7.6	6.1	8.9	7.7
2023	1	18	17	3.4	7.9	7	7.7	5.8	9	6.8
2023	1	18	18	2.9	7.9	6.1	7.8	5.3	9	6.2
2023	1	18	19	3.2	8	5.1	7.9	5	9.1	5.7
2023	1	18	20	2.8	8	4.4	7.9	4.6	9.1	5.6
2023	1	18	21	2.1	8.1	4.1	7.9	4.4	9.1	5.4
2023	1	18	22	1.6	8.1	3.7	7.9	4	9.1	5.1
2023	1	18	23	1.5	8	3.1	7.8	3.6	9.1	4.7
2023	1	19	0	1.4	8	2.6	7.8	3.3	9.1	4.6
2023	1	19	1	1.2	8	2.5	7.8	3.1	9.1	4.5
2023	1	19	2	0.7	7.9	2.3	7.6	2.8	9.1	4.3
2023	1	19	3	0.5	7.9	1.9	7.6	2.6	9.1	4
2023	1	19	4	0.2	7.8	1.4	7.5	2.3	9	3.8
2023	1	19	5	0	7.7	1.1	7.3	2.1	9	3.6
2023	1	19	6	0	7.6	0.8	7.3	1.8	8.9	3.3
2023	1	19	7	1.5	7.6	0.6	7.2	1.7	8.9	3.2
2023	1	19	8	3.9	7.5	0.6	7.1	2.1	8.8	3.3
2023	1	19	9	6.3	7.4	1.5	7	2.9	8.8	3.6
2023	1	19	10	8.6	7.4	3	6.9	4.4	8.7	4.4
2023	1	19	11	8.9	7.4	5	6.9	5.5	8.7	6.5
2023	1	19	12	9.3	7.4	6.8	7	6	8.7	6.5
2023	1	19	13	9.2	7.4	7.5	7.1	6.5	8.7	6.6
2023	1	19	14	8.1	7.5	8.1	7.2	6.9	8.7	7.2
2023	1	19	15	7	7.5	8.4	7.3	7	8.7	7.2
2023	1	19	16	5.9	7.6	8.2	7.5	6.9	8.7	6.9
2023	1	19	17	5.2	7.7	7.6	7.7	6.7	8.8	6.6
2023	1	19	18	4.4	7.8	6.9	7.8	6.3	8.8	6.2
2023	1	19	19	3.5	7.9	6.2	7.9	6	8.9	5.8
2023	1	19	20	3	8	5.3	7.9	5.4	8.9	5.5
2023	1	19	21	2.6	8	4.5	7.9	5	8.9	5.1
2023	1	19	22	2	8.1	3.7	7.9	4.5	8.9	4.8
2023	1	19	23	1.6	8.1	3.1	7.9	4.1	8.9	4.6
2023	1	20	0	1.3	8	2.6	7.8	3.7	8.9	4.4
2023	1	20	1	1	8	2.2	7.8	3.4	8.9	4.2
2023	1	20	2	0.6	7.9	1.8	7.7	3	8.9	3.9
2023	1	20	3	0.3	7.9	1.4	7.6	2.7	8.9	3.7
2023	1	20	4	-0.2	7.8	1.1	7.5	2.4	8.8	3.5
2023	1	20	5	-0.3	7.7	0.8	7.4	2.1	8.8	3.2
2023	1	20	6	-0.4	7.6	0.6	7.2	1.8	8.8	2.9
2023	1	20	7	1.2	7.5	0.3	7.1	1.6	8.7	2.8
2023	1	20	8	3.3	7.4	0.3	7	1.9	8.7	2.8
2023	1	20	9	6.6	7.3	1.1	6.9	2.6	8.6	3.2
2023	1	20	10	9.9	7.3	2.6	6.8	4.2	8.6	4.2
2023	1	20	11	8.6	7.3	4.8	6.8	5.4	8.5	5.5
2023	1	20	12	8.5	7.2	6.6	6.9	6.1	8.4	5.7
2023	1	20	13	10.6	7.3	7.8	7	6.6	8.4	6.1
2023	1	20	14	9	7.3	8.2	7.1	7.1	8.4	6.6
2023	1	20	15	8.2	7.4	8.7	7.3	7.3	8.4	6.8
2023	1	20	16	6.9	7.5	8.8	7.4	7.3	8.5	6.9
2023	1	20	17	5.2	7.6	8.2	7.5	7.1	8.5	6.6
2023	1	20	18	5.3	7.7	7.5	7.7	6.7	8.5	6.2
2023	1	20	19	4.2	7.8	6.8	7.8	6.3	8.6	5.9
2023	1	20	20	2.9	7.9	6.1	7.8	5.8	8.6	5.4
2023	1	20	21	2.6	8	5.4	7.9	5.2	8.6	5
2023	1	20	22	2.1	8	4.6	7.8	4.7	8.6	4.6
2023	1	20	23	1.4	8.1	4.1	7.8	4.2	8.6	4.2
2023	1	21	0	0.6	8	3.5	7.8	3.7	8.6	4
2023	1	21	1	0.6	8	2.9	7.7	3.2	8.6	3.6
2023	1	21	2	0.2	7.9	2.4	7.6	2.8	8.6	3.3
2023	1	21	3	-0.1	7.9	2	7.5	2.5	8.6	3.2
2023	1	21	4	0.3	7.8	1.8	7.4	2.3	8.5	3
2023	1	21	5	0.2	7.8	1.5	7.2	2.1	8.5	2.9
2023	1	21	6	0.6	7.6	1.4	7.2	2	8.4	2.8
2023	1	21	7	1	7.6	1.2	7.1	1.9	8.4	2.8
2023	1	21	8	2.5	7.5	1.2	6.9	2	8.3	2.8
2023	1	21	9	4.1	7.4	1.6	6.9	2.3	8.3	3
2023	1	21	10	5	7.4	2.3	6.8	3.1	8.2	3.3
2023	1	21	11	7.3	7.4	3.3	6.7	3.9	8.2	4.4
2023	1	21	12	6.2	7.4	4.8	6.7	4.4	8.2	4.8
2023	1	21	13	5.4	7.3	5.8	6.8	4.7	8.2	5.4
2023	1	21	14	4.9	7.3	5.8	6.8	4.8	8.1	4.9
2023	1	21	15	4.1	7.4	5.5	6.9	4.8	8.2	4.9
2023	1	21	16	2.5	7.4	5.3	6.9	4.6	8.2	5
2023	1	21	17	1.2	7.4	4.7	7	4.2	8.2	4.5
2023	1	21	18	0.4	7.5	3.7	7	3.6	8.2	3.8
2023	1	21	19	0.3	7.5	2.6	7	3.1	8.2	3.3
2023	1	21	20	-0.1	7.5	1.8	7	2.6	8.2	3.2
2023	1	21	21	0.1	7.4	1.2	6.9	2.2	8.2	3
2023	1	21	22	-0.5	7.3	0.8	6.9	1.9	8.2	2.8
2023	1	21	23	-0.9	7.3	0.5	6.8	1.6	8.2	2.7
2023	1	22	0	-1.2	7.2	0.2	6.7	1.3	8.2	2.3
2023	1	22	1	-1.5	7.1	-0.2	6.6	1	8.1	2
2023	1	22	2	-1.6	7	-0.5	6.5	0.7	8.1	1.8
2023	1	22	3	-1.5	6.9	-0.7	6.4	0.5	8	1.6
2023	1	22	4	-1.8	6.8	-1	6.3	0.3	8	1.5
2023	1	22	5	-1.8	6.8	-1.1	6.2	0.2	7.9	1.3
2023	1	22	6	-1.8	6.6	-1.3	6.1	0	7.9	1.2
2023	1	22	7	-0.8	6.5	-1.4	6	-0.1	7.8	1.1
2023	1	22	8	1.6	6.4	-1.4	5.9	0.1	7.8	1.2
2023	1	22	9	5.1	6.3	-0.8	5.8	1	7.7	1.4
2023	1	22	10	5	6.4	0.8	5.8	2	7.6	2.5
2023	1	22	11	5.1	6.4	2.6	5.7	2.8	7.6	3.8
2023	1	22	12	7.8	6.3	3.9	5.7	3.7	7.6	4.2
2023	1	22	13	6.3	6.4	5.3	5.8	4.4	7.5	4.9
2023	1	22	14	7	6.4	6	5.9	4.9	7.5	5
2023	1	22	15	6.5	6.5	6.6	6	5.3	7.6	5.8
2023	1	22	16	5	6.6	6.9	6.2	5.4	7.6	5.8
2023	1	22	17	4.1	6.6	6.4	6.4	5.3	7.6	5.3
2023	1	22	18	4.1	6.7	5.7	6.5	5	7.7	4.9
2023	1	22	19	3.7	6.8	5	6.6	4.8	7.8	4.7
2023	1	22	20	3.8	6.9	4.7	6.7	4.7	7.8	4.6
2023	1	22	21	3.3	7	4.5	6.8	4.5	7.9	4.6
2023	1	22	22	3.4	7.1	4.1	6.8	4.3	7.9	4.4
2023	1	22	23	3.4	7.1	3.8	6.9	4.2	7.9	4.4
2023	1	23	0	3.4	7.1	3.7	6.9	4.1	7.9	4.4
2023	1	23	1	3.4	7.1	3.6	6.9	4.1	7.9	4.3
2023	1	23	2	3.1	7.2	3.6	6.9	4	8	4.3
2023	1	23	3	3.1	7.2	3.5	6.9	3.9	8	4.2
2023	1	23	4	3.1	7.2	3.4	6.9	3.8	8	4.2
2023	1	23	5	2.9	7.2	3.3	6.9	3.7	8	4.1
2023	1	23	6	2.5	7.2	3.3	6.9	3.7	8	4.1
2023	1	23	7	2.4	7.2	3.2	6.8	3.6	8	4
2023	1	23	8	2.7	7.2	3.1	6.8	3.5	8	3.9
2023	1	23	9	3	7.2	3.1	6.8	3.5	8	4
2023	1	23	10	4.6	7.2	3.2	6.8	3.7	8	4.2
2023	1	23	11	4.3	7.2	3.6	6.8	4.1	8	4.6
2023	1	23	12	5.5	7.2	4.1	6.8	4.5	8	5
2023	1	23	13	6.6	7.2	4.6	6.8	5.1	8	5.3
2023	1	23	14	6.5	7.2	5.6	6.9	5.5	8	6
2023	1	23	15	5.6	7.2	6.3	6.9	5.8	8	6.2
2023	1	23	16	5.2	7.3	6.2	7	5.8	8.1	6
2023	1	23	17	4.2	7.3	6	7.1	5.7	8.1	5.8
2023	1	23	18	3.6	7.4	5.6	7.2	5.4	8.2	5.6
2023	1	23	19	3.4	7.4	4.9	7.2	5.1	8.2	5.3
2023	1	23	20	3.3	7.5	4.4	7.3	4.8	8.2	5
2023	1	23	21	3.1	7.5	4	7.3	4.6	8.3	4.9
2023	1	23	22	3.2	7.5	3.7	7.3	4.4	8.3	4.8
2023	1	23	23	3.1	7.5	3.6	7.3	4.3	8.3	4.8
2023	1	24	0	3.1	7.5	3.5	7.3	4.2	8.3	4.8
2023	1	24	1	2.5	7.5	3.3	7.2	4	8.3	4.7
2023	1	24	2	3	7.5	3.2	7.2	3.9	8.3	4.5
2023	1	24	3	3.1	7.5	3.2	7.2	3.8	8.3	4.5
2023	1	24	4	3.2	7.4	3.2	7.1	3.8	8.3	4.5
2023	1	24	5	3.3	7.4	3.2	7.1	3.8	8.3	4.5
2023	1	24	6	3.3	7.4	3.3	7.1	3.8	8.3	4.5
2023	1	24	7	3.8	7.3	3.4	7.1	3.8	8.3	4.4
2023	1	24	8	4.4	7.3	3.5	7	4	8.3	4.5
2023	1	24	9	5.6	7.3	3.8	7	4.4	8.3	4.6
2023	1	24	10	7.4	7.3	4.4	7	5.1	8.2	4.9
2023	1	24	11	0.6	7.3	5.4	7	5.1	8.2	5.6
2023	1	24	12	4.4	7.3	5	7	4.8	8.2	4.6
2023	1	24	13	4	7.4	4.5	7	4.8	8.2	4.5
2023	1	24	14	2.1	7.4	4.4	7.1	4.6	8.2	4.7
2023	1	24	15	-0.2	7.4	3.8	7.1	3.9	8.2	3.8
2023	1	24	16	-0.7	7.4	2.7	7	3.2	8.2	2.7
2023	1	24	17	-0.7	7.4	1.5	6.9	2.4	8.2	1.9
2023	1	24	18	-0.6	7.4	0.3	6.9	1.9	8.2	1.7
2023	1	24	19	-0.5	7.3	-0.4	6.8	1.5	8.1	1.5
2023	1	24	20	-0.5	7.2	-0.7	6.6	1.1	8.1	1.4
2023	1	24	21	-0.6	7.1	-0.7	6.6	0.8	8	1.2
2023	1	24	22	-0.6	6.9	-0.9	6.4	0.6	8	1
2023	1	24	23	-0.6	6.8	-0.9	6.3	0.4	7.9	0.8
2023	1	25	0	-0.6	6.7	-1	6.2	0.3	7.9	0.8
2023	1	25	1	-0.6	6.6	-1.1	6.1	0.1	7.8	0.5
2023	1	25	2	-0.7	6.5	-1.1	6	-0.1	7.7	0.3
2023	1	25	3	-0.8	6.4	-1.2	5.8	-0.2	7.7	0.4
2023	1	25	4	-1	6.3	-1.5	5.7	-0.4	7.6	0.2
2023	1	25	5	-1.1	6.2	-1.6	5.7	-0.5	7.6	0.1
2023	1	25	6	-1.2	6.2	-1.8	5.6	-0.7	7.5	0
2023	1	25	7	-1.2	6.1	-2	5.5	-0.8	7.5	-0.2
2023	1	25	8	-1.2	6	-2.2	5.4	-1	7.4	-0.1
2023	1	25	9	-1.1	5.9	-2.1	5.3	-0.9	7.4	-0.6
2023	1	25	10	-0.8	5.8	-2	5.2	-0.7	7.3	-0.6
2023	1	25	11	-0.6	5.8	-1.7	5.2	-0.4	7.3	-0.5
2023	1	25	12	-0.5	5.7	-1.3	5.1	-0.4	7.2	-0.2
2023	1	25	13	-0.5	5.7	-1.1	5.1	-0.3	7.2	-0.2
2023	1	25	14	-0.4	5.6	-1	5.1	-0.3	7.2	-0.2
2023	1	25	15	-0.4	5.6	-0.8	5	-0.2	7.1	-0.1
2023	1	25	16	-0.4	5.6	-0.8	5	-0.1	7.1	0.1
2023	1	25	17	-0.5	5.6	-0.8	5	-0.1	7.1	0.3
2023	1	25	18	-0.6	5.5	-0.8	5.1	-0.1	7	0.4
2023	1	25	19	-0.6	5.5	-0.9	5.1	-0.1	7	0.5
2023	1	25	20	-0.7	5.5	-1	5.1	-0.1	7	0.5
2023	1	25	21	-0.7	5.5	-1.1	5	-0.2	6.9	0.5
2023	1	25	22	-0.7	5.5	-1.1	5	-0.2	6.9	0.5
2023	1	25	23	-0.8	5.5	-1.2	5	-0.2	6.9	0.6
2023	1	26	0	-0.9	5.4	-1.3	5	-0.2	6.9	0.5
2023	1	26	1	-1	5.4	-1.6	5	-0.3	6.8	0.5
2023	1	26	2	-1.1	5.4	-1.8	5	-0.3	6.8	0.5
2023	1	26	3	-1.2	5.3	-2.1	4.9	-0.3	6.8	0.3
2023	1	26	4	-1.3	5.3	-2.3	4.9	-0.4	6.8	0.3
2023	1	26	5	-1.4	5.3	-2.6	4.8	-0.4	6.8	0.2
2023	1	26	6	-1.4	5.3	-2.8	4.8	-0.4	6.8	0.1
2023	1	26	7	-1.4	5.3	-2.9	4.8	-0.4	6.8	0.1
2023	1	26	8	-0.8	5.2	-2.9	4.7	-0.4	6.7	0.1
2023	1	26	9	-0.5	5.2	-2.4	4.7	-0.4	6.7	0.1
2023	1	26	10	-0.3	5.2	-1.7	4.7	-0.3	6.7	0
2023	1	26	11	-0.2	5.2	-1	4.7	-0.2	6.7	0.4
2023	1	26	12	0	5.2	-0.6	4.7	-0.2	6.7	0.6
2023	1	26	13	-0.1	5.2	-0.5	4.4	-0.1	6.6	0.8
2023	1	26	14	0.4	5.2	-0.4	3.9	0	6.6	0.9
2023	1	26	15	-0.1	5.2	-0.2	3.9	0.1	6.6	1.2
2023	1	26	16	-0.2	5.2	-0.2	4.1	0.1	6.6	1
2023	1	26	17	-0.2	5.2	-0.3	4.3	0.1	6.5	1
2023	1	26	18	-0.2	5.2	-0.4	4.4	0.1	6.5	0.9
2023	1	26	19	-0.2	5.2	-0.4	4.5	0.1	6.5	0.9
2023	1	26	20	-0.2	5.2	-0.5	4.6	0.1	6.5	0.9
2023	1	26	21	-0.2	5.2	-0.5	4.6	0.1	6.5	0.8
2023	1	26	22	-0.2	5.2	-0.5	4.6	0.1	6.5	0.8
2023	1	26	23	-0.3	5.2	-0.5	4.6	0.1	6.5	0.7
2023	1	27	0	-0.3	5.2	-0.5	4.6	0.1	6.5	0.8
2023	1	27	1	-0.3	5.2	-0.5	4.6	0.1	6.4	0.8
2023	1	27	2	-0.3	5.2	-0.5	4.6	0.1	6.4	0.8
2023	1	27	3	-0.3	5.2	-0.5	4.6	0.1	6.4	0.8
2023	1	27	4	-0.3	5.2	-0.5	4.6	0	6.4	0.8
2023	1	27	5	-0.3	5.2	-0.5	4.6	0	6.4	0.8
2023	1	27	6	-0.2	5.2	-0.5	4.6	0	6.4	0.8
2023	1	27	7	-0.2	5.2	-0.5	4.6	0	6.4	0.8
2023	1	27	8	-0.2	5.2	-0.5	4.6	0.1	6.4	0.9
2023	1	27	9	-0.2	5.2	-0.4	4.6	0.1	6.4	0.9
2023	1	27	10	-0.2	5.1	-0.4	4.6	0.1	6.4	1
2023	1	27	11	-0.2	5.1	-0.3	4.6	0.1	6.3	1
2023	1	27	12	-0.2	5.1	-0.3	4.6	0.1	6.3	1
2023	1	27	13	-0.2	5.2	-0.3	4.6	0.2	6.3	1.1
2023	1	27	14	-0.2	5.2	-0.2	4.6	0.2	6.3	1
2023	1	27	15	-0.2	5.2	-0.2	4.6	0.2	6.3	1
2023	1	27	16	-0.2	5.2	-0.2	4.6	0.2	6.3	1
2023	1	27	17	-0.2	5.2	-0.2	4.6	0.2	6.3	1
2023	1	27	18	-0.2	5.2	-0.2	4.4	0.2	6.3	1.1
2023	1	27	19	-0.2	5.2	-0.2	4.4	0.2	6.3	1
2023	1	27	20	-0.2	5.2	-0.2	4.4	0.2	6.3	0.9
2023	1	27	21	-0.2	5.2	-0.2	4.4	0.2	6.3	0.9
2023	1	27	22	-0.2	5.1	-0.2	4.4	0.2	6.3	0.9
2023	1	27	23	-0.2	5.1	-0.2	4.4	0.2	6.3	0.8
2023	1	28	0	-0.2	5.1	-0.1	4.4	0.2	6.3	0.8
2023	1	28	1	-0.2	5.1	-0.1	4.4	0.2	6.2	0.8
2023	1	28	2	-0.2	5.1	-0.1	4.4	0.2	6.2	0.8
2023	1	28	3	-0.2	5.1	-0.1	4.4	0.2	6.2	0.8
2023	1	28	4	-0.3	5.1	-0.1	4.4	0.1	6.2	0.8
2023	1	28	5	-0.2	5.1	-0.2	4.4	0.1	6.2	0.8
2023	1	28	6	-0.2	5.1	-0.2	4.4	0.1	6.2	0.8
2023	1	28	7	-0.2	5.1	-0.1	4.4	0.1	6.2	0.7
2023	1	28	8	-0.2	5.1	-0.2	4.4	0.1	6.2	0.7
2023	1	28	9	-0.2	5.1	0	4.4	0.1	6.2	0.8
2023	1	28	10	-0.1	5.1	0.1	4.4	0.2	6.2	0.9
2023	1	28	11	0.1	5.1	0.3	2.8	0.3	6.2	1
2023	1	28	12	0.8	5.1	1	2.3	0.6	6.2	1.3
2023	1	28	13	0.9	5.1	2.1	2.4	0.9	6.2	1.5
2023	1	28	14	0.6	5.1	2	2.7	1.1	6.2	1.5
2023	1	28	15	0	5.1	2	3.1	1.2	6.1	1.4
2023	1	28	16	-0.1	5.1	1.8	3.4	1.1	6.1	1.6
2023	1	28	17	-0.1	5.1	1.4	3.7	1	6.1	1.3
2023	1	28	18	-0.2	5.1	1	3.9	0.8	6.1	1.1
2023	1	28	19	-0.3	5.1	0.7	4	0.7	6.1	1
2023	1	28	20	-0.2	5.1	0.5	4.1	0.6	6.1	0.9
2023	1	28	21	-0.2	5.1	0.3	4.2	0.5	6.1	0.9
2023	1	28	22	-0.3	5.1	0.2	4.2	0.4	6.1	0.8
2023	1	28	23	-0.6	5.1	0.1	4.2	0.3	6.1	0.5
2023	1	29	0	-0.4	5.1	-0.2	4.2	0.2	6	0.2
2023	1	29	1	-0.3	5.1	-0.3	4.2	0.2	6	0
2023	1	29	2	-0.4	5.1	-0.5	4.2	0.1	6	0
2023	1	29	3	-0.6	5	-0.7	4.2	0	6	-0.2
2023	1	29	4	-0.9	5	-0.9	4.2	-0.1	6	-0.4
2023	1	29	5	-1	5	-0.8	4.2	-0.3	6	-0.5
2023	1	29	6	-1.2	5	-0.8	4.2	-0.4	6	-0.5
2023	1	29	7	-0.9	4.9	-0.9	4.2	-0.5	6	-0.7
2023	1	29	8	-0.4	4.9	-0.8	4.2	-0.5	6	-0.5
2023	1	29	9	0.9	4.9	-0.6	4.2	-0.2	6	-0.2
2023	1	29	10	1.3	4.9	-0.5	4.2	0.2	6	0.6
2023	1	29	11	1.9	4.9	0.1	4.1	0.6	6	1.8
2023	1	29	12	2.4	4.9	0.6	3.8	1	6	1.5
2023	1	29	13	1.4	4.9	1	3.3	1.4	6	1.8
2023	1	29	14	2.8	4.9	1.6	3.4	1.5	6	1.6
2023	1	29	15	1.2	5	2.3	3.3	1.7	6	3.1
2023	1	29	16	0.6	5	3.1	3.5	1.6	5.9	3
2023	1	29	17	0.1	5.1	2.9	3.8	1.4	5.9	2.5
2023	1	29	18	-0.2	5.1	2.1	3.9	1.1	5.9	1.9
2023	1	29	19	-0.6	5.2	1.3	4.1	0.9	5.9	1.5
2023	1	29	20	-0.4	5.3	0.6	4.1	0.7	5.9	1.2
2023	1	29	21	-0.5	5.3	0.1	4.2	0.5	5.9	1
2023	1	29	22	-0.5	5.3	-0.2	4.2	0.4	5.9	0.8
2023	1	29	23	-0.5	5.3	-0.4	4.2	0.3	5.9	0.7
2023	1	30	0	-0.5	5.3	-0.5	4.3	0.2	5.9	0.7
2023	1	30	1	-0.6	5.2	-0.5	4.3	0.2	5.9	0.6
2023	1	30	2	-0.7	5.2	-0.6	4.3	0.1	5.9	0.5
2023	1	30	3	-0.7	5.2	-0.6	4.3	0	5.9	0.4
2023	1	30	4	-1	5.2	-0.6	4.2	-0.1	5.9	0.3
2023	1	30	5	-1.1	5.1	-0.7	4.2	-0.2	5.9	0.2
2023	1	30	6	-1	5.1	-0.8	4.2	-0.3	5.9	0.2
2023	1	30	7	-0.6	5	-0.8	4.2	-0.3	5.9	0.2
2023	1	30	8	0.5	5	-0.7	4.2	-0.2	5.9	0.4
2023	1	30	9	2.7	5	-0.5	4.2	0	5.9	0.7
2023	1	30	10	3	5	0	3.9	0.6	5.8	1.8
2023	1	30	11	2.7	5	0.5	3.8	1	5.8	2.3
2023	1	30	12	3.3	5	0.8	3.6	1.4	5.8	2.2
2023	1	30	13	3.3	5.1	1.3	3.5	1.7	5.7	2.4
2023	1	30	14	1.9	5.1	1.9	3.5	1.9	5.7	2.7
2023	1	30	15	1.6	5.1	2.4	3.6	1.9	5.7	2.7
2023	1	30	16	0.9	5.1	3	3.8	1.9	5.7	3.4
2023	1	30	17	0.4	5.1	2.6	3.9	1.7	5.7	2.6
2023	1	30	18	-0.2	5.2	2.1	4.1	1.4	5.7	2.2
2023	1	30	19	-0.3	5.3	1.4	4.2	1.1	5.7	1.8
2023	1	30	20	-0.4	5.3	0.8	4.2	0.9	5.8	1.5
2023	1	30	21	-0.4	5.3	0.3	4.3	0.7	5.8	1.2
2023	1	30	22	-0.3	5.3	0.1	4.3	0.6	5.8	1.1
2023	1	30	23	-0.3	5.3	0	4.3	0.5	5.9	1
2023	1	31	0	-0.3	5.3	-0.1	4.4	0.3	5.9	1
2023	1	31	1	-0.4	5.3	-0.2	4.4	0.3	5.9	0.9
2023	1	31	2	-0.4	5.3	-0.3	4.3	0.2	5.9	0.8
2023	1	31	3	-0.5	5.3	-0.5	4.3	0.2	5.9	0.7
2023	1	31	4	-0.6	5.2	-0.6	4.3	0.2	5.9	0.7
2023	1	31	5	-0.7	5.2	-0.6	4.3	0.1	5.8	0.6
2023	1	31	6	-0.5	5.1	-0.6	4.3	0	5.8	0.4
2023	1	31	7	-0.5	5.1	-0.6	4.2	0	5.8	0.5
2023	1	31	8	-0.3	5.1	-0.5	4.2	0	5.8	0.6
2023	1	31	9	0.4	5	-0.4	4.2	0.1	5.8	0.7
2023	1	31	10	0.6	5	-0.1	4.2	0.4	5.8	1.4
2023	1	31	11	1.3	5	0.4	4.2	0.7	5.8	1.8
2023	1	31	12	2.3	5	0.9	4.1	1.2	5.8	2
2023	1	31	13	3.3	5.1	1.7	4.1	1.7	5.8	2.4
2023	1	31	14	3.1	5.1	2.6	4.1	2	5.7	2.7
2023	1	31	15	1.9	5.1	3.2	4.1	2.2	5.6	3.3
2023	1	31	16	1	5.2	3.9	4.2	2.2	5.5	4.1
2023	1	31	17	0.1	5.2	3.5	4.3	1.9	5.6	4
2023	1	31	18	-0.4	5.3	2.5	4.4	1.6	5.7	3
2023	1	31	19	-0.5	5.4	1.5	4.4	1.2	5.8	2.4
2023	1	31	20	-0.5	5.5	0.8	4.5	1	5.9	2
2023	1	31	21	-0.4	5.5	0.3	4.5	0.7	5.9	1.8
2023	1	31	22	-0.5	5.5	-0.1	4.5	0.6	6	1.5
2023	1	31	23	-0.5	5.5	-0.3	4.5	0.4	6	1.3

## Sheet: Temperature during winter
Year	Month	Day	hour	Colony I		Colony II		Colony III
				Temp. in royal chamber	Air temp.	Temp. in royal chamber	Air temp.	Temp. in royal chamber	Air temp.
2021	11	1	0	17	13.2	17	14.4	16.1	13
2021	11	1	1	17	12.8	17	14.2	16.1	12.7
2021	11	1	2	16.9	12.6	17	13.8	16	12.6
2021	11	1	3	16.9	12.3	17	13.6	16	12.5
2021	11	1	4	16.8	12.1	17	13.5	16	12.3
2021	11	1	5	16.7	11.9	17	13.2	16	12.2
2021	11	1	6	16.7	11.6	17	12.9	16	12.2
2021	11	1	7	16.6	12.3	17	13.3	15.9	12.9
2021	11	1	8	16.5	13.5	17	13.8	15.9	13.8
2021	11	1	9	16.5	15.4	17	15.3	15.9	14.5
2021	11	1	10	16.4	20.1	16.9	16.7	15.9	16
2021	11	1	11	16.4	19.7	16.9	17.6	15.9	16.4
2021	11	1	12	16.4	23.3	16.9	18.3	15.9	17.4
2021	11	1	13	16.4	22.3	16.9	18.6	16	17.7
2021	11	1	14	16.5	21.4	16.9	19	16	18.2
2021	11	1	15	16.7	20.7	16.9	18.5	16.1	17.7
2021	11	1	16	16.8	19.3	17	17.9	16.1	16.6
2021	11	1	17	16.9	18.3	17	17	16.2	15.5
2021	11	1	18	17.1	17.3	17	16.6	16.3	15
2021	11	1	19	17.2	16.7	17.1	16.4	16.3	15
2021	11	1	20	17.2	16.4	17.1	16.3	16.3	14.8
2021	11	1	21	17.3	15.6	17.1	15.8	16.3	14.3
2021	11	1	22	17.3	15.3	17.2	15.7	16.3	14.1
2021	11	1	23	17.4	14.6	17.2	15.1	16.3	13.6
2021	11	2	0	17.3	14	17.2	14.9	16.3	13.4
2021	11	2	1	17.3	13.6	17.2	14.4	16.3	13.2
2021	11	2	2	17.3	13.3	17.2	14.1	16.3	13
2021	11	2	3	17.2	13	17.2	14.2	16.3	12.7
2021	11	2	4	17.2	12.5	17.2	13.5	16.3	12.5
2021	11	2	5	17.1	12.3	17.2	13.8	16.2	12.5
2021	11	2	6	17.1	12.4	17.2	13.9	16.2	12.4
2021	11	2	7	17	12.3	17.2	13.5	16.2	12.8
2021	11	2	8	16.9	13.6	17.2	14.3	16.1	13.8
2021	11	2	9	16.8	15.2	17.2	15.4	16.1	14.6
2021	11	2	10	16.8	21.4	17.2	16.5	16.1	15.4
2021	11	2	11	16.7	20.2	17.2	17.3	16.1	16.3
2021	11	2	12	16.7	21.1	17.2	17.9	16.1	16.4
2021	11	2	13	16.7	19.5	17.1	17.1	16.1	16.2
2021	11	2	14	16.8	19.8	17.1	17.9	16.2	16.5
2021	11	2	15	16.9	20	17.1	18	16.2	15.5
2021	11	2	16	16.9	18.2	17.2	16.9	16.2	14.6
2021	11	2	17	17.1	16.6	17.2	15.7	16.3	13.7
2021	11	2	18	17.2	15	17.2	14.5	16.3	13.1
2021	11	2	19	17.2	14.1	17.2	14.5	16.3	12.5
2021	11	2	20	17.2	13.8	17.2	14.5	16.3	12.5
2021	11	2	21	17.2	13	17.2	13.9	16.3	12.2
2021	11	2	22	17.2	12.4	17.2	13.3	16.2	12
2021	11	2	23	17.2	12.1	17.2	13.2	16.2	11.8
2021	11	3	0	17.2	11.9	17.2	13	16.1	11.8
2021	11	3	1	17.1	11.4	17.2	12.4	16.1	11.4
2021	11	3	2	17	11	17.2	12.3	16.1	11.2
2021	11	3	3	16.9	10.9	17.2	12.1	16	11.1
2021	11	3	4	16.8	10.5	17.2	11.7	16	11
2021	11	3	5	16.7	10.3	17.2	11.7	15.9	10.9
2021	11	3	6	16.6	10.2	17.1	11.3	15.9	10.7
2021	11	3	7	16.5	10.1	17.1	11.3	15.9	10.9
2021	11	3	8	16.4	11.3	17.1	12.2	15.8	11.8
2021	11	3	9	16.3	12.1	17	12.7	15.8	12
2021	11	3	10	16.2	23	17	15.3	15.8	13.4
2021	11	3	11	16.2	19	16.9	16.2	15.7	14.9
2021	11	3	12	16.2	22.5	16.9	18	15.7	15.7
2021	11	3	13	16.2	21	16.8	18	15.8	17.2
2021	11	3	14	16.3	20	16.8	18	15.8	15.7
2021	11	3	15	16.4	21.4	16.8	18.5	15.8	14.8
2021	11	3	16	16.5	18.3	16.8	16.9	15.9	14
2021	11	3	17	16.6	16.8	16.8	15.8	15.9	13.2
2021	11	3	18	16.8	15.3	16.9	15	15.9	12.5
2021	11	3	19	16.8	14.5	16.9	14.6	15.9	12.3
2021	11	3	20	16.9	13.3	16.9	14	15.9	12
2021	11	3	21	17	12.5	16.9	13.5	15.9	11.6
2021	11	3	22	17	11.9	17	12.9	15.9	11.3
2021	11	3	23	17	11.5	17	12.9	15.9	11.1
2021	11	4	0	16.9	11	17	12.7	15.9	10.9
2021	11	4	1	16.8	10.6	17	12.3	15.8	10.9
2021	11	4	2	16.8	11.2	16.9	12	15.8	10.8
2021	11	4	3	16.7	10.9	16.9	11.9	15.7	10.6
2021	11	4	4	16.6	10.4	16.9	11.5	15.7	10.5
2021	11	4	5	16.5	9.9	16.9	11.1	15.7	10.3
2021	11	4	6	16.4	9.6	16.9	10.6	15.6	10
2021	11	4	7	16.3	9.6	16.8	10.9	15.6	10.4
2021	11	4	8	16.2	10.9	16.8	11.7	15.5	11.4
2021	11	4	9	16.1	13.1	16.8	12.6	15.5	12.4
2021	11	4	10	16	23	16.7	15.1	15.5	13.4
2021	11	4	11	16	18.6	16.7	15.5	15.5	15.1
2021	11	4	12	16	21	16.6	15.5	15.5	15.1
2021	11	4	13	16	20.1	16.6	16.4	15.5	15.9
2021	11	4	14	16.1	18.6	16.6	16.3	15.5	15.8
2021	11	4	15	16.2	17.6	16.6	16	15.6	15.4
2021	11	4	16	16.3	17	16.6	15.8	15.6	14.2
2021	11	4	17	16.4	15.9	16.6	15.1	15.7	13.7
2021	11	4	18	16.5	14.4	16.6	14	15.7	12.6
2021	11	4	19	16.5	13	16.6	13.5	15.7	11.8
2021	11	4	20	16.6	12.1	16.6	12.7	15.7	11.4
2021	11	4	21	16.6	11.5	16.7	12.1	15.7	11.2
2021	11	4	22	16.6	10.9	16.7	12.5	15.7	11.1
2021	11	4	23	16.6	11.3	16.7	12.4	15.7	11.2
2021	11	5	0	16.5	11.3	16.7	12.6	15.7	11.3
2021	11	5	1	16.4	10.8	16.7	12.3	15.6	11.2
2021	11	5	2	16.4	10.6	16.6	12	15.6	10.8
2021	11	5	3	16.3	10	16.6	11.3	15.6	10.4
2021	11	5	4	16.2	9.6	16.6	10.9	15.5	10.1
2021	11	5	5	16.1	9.6	16.6	11	15.5	10.4
2021	11	5	6	16.1	9.4	16.6	10.6	15.5	10.2
2021	11	5	7	16	9.9	16.5	10.9	15.4	10.8
2021	11	5	8	15.9	11	16.5	11.6	15.4	11.7
2021	11	5	9	15.8	13	16.5	13.3	15.4	12.6
2021	11	5	10	15.7	20.7	16.4	15.9	15.4	13.6
2021	11	5	11	15.7	17.1	16.4	15.7	15.4	14.2
2021	11	5	12	15.7	19.3	16.4	15.6	15.4	15.6
2021	11	5	13	15.7	17.7	16.4	16.2	15.4	15.2
2021	11	5	14	15.8	17.2	16.3	15.5	15.4	14.8
2021	11	5	15	15.9	19	16.3	17.1	15.5	15.3
2021	11	5	16	16	16.8	16.3	15.9	15.5	14.6
2021	11	5	17	16.1	14.7	16.4	14.5	15.5	12.9
2021	11	5	18	16.2	13.2	16.4	13.5	15.6	12.1
2021	11	5	19	16.3	12.3	16.4	12.9	15.6	11.7
2021	11	5	20	16.3	11.6	16.4	12.6	15.6	11.4
2021	11	5	21	16.3	11.1	16.4	12.1	15.6	10.9
2021	11	5	22	16.3	10.5	16.4	11.9	15.6	10.8
2021	11	5	23	16.3	10.1	16.4	11.5	15.5	10.7
2021	11	6	0	16.2	9.6	16.4	11.3	15.5	10.3
2021	11	6	1	16.2	9.2	16.4	10.8	15.5	10.2
2021	11	6	2	16.1	8.9	16.4	10.5	15.4	10
2021	11	6	3	16	8.8	16.4	10.3	15.4	10.1
2021	11	6	4	15.9	8.5	16.4	10.4	15.4	9.8
2021	11	6	5	15.8	8.2	16.4	10.2	15.3	9.7
2021	11	6	6	15.7	7.9	16.3	9.9	15.3	9.5
2021	11	6	7	15.6	8.2	16.3	9.7	15.3	10.1
2021	11	6	8	15.5	9.7	16.3	10.8	15.2	11.1
2021	11	6	9	15.4	12.1	16.2	12.2	15.2	12
2021	11	6	10	15.3	22.3	16.2	17	15.2	13.1
2021	11	6	11	15.3	17.6	16.1	16	15.2	14.1
2021	11	6	12	15.3	19.1	16.1	16.2	15.2	14
2021	11	6	13	15.3	18	16.1	16.5	15.2	14.2
2021	11	6	14	15.4	17.9	16.1	16.3	15.2	14.2
2021	11	6	15	15.4	17.3	16.1	15.8	15.2	14
2021	11	6	16	15.5	15.9	16.1	15	15.3	13.7
2021	11	6	17	15.7	14.4	16.1	13.9	15.3	12.9
2021	11	6	18	15.7	13.3	16.1	13.4	15.3	12.4
2021	11	6	19	15.8	12.6	16.1	13.2	15.3	12.3
2021	11	6	20	15.9	12.5	16.2	13.3	15.4	12.5
2021	11	6	21	15.9	12.8	16.2	13.2	15.4	12.6
2021	11	6	22	15.9	12.3	16.2	13	15.4	12.5
2021	11	6	23	15.9	12.2	16.2	13	15.3	12.5
2021	11	7	0	15.9	13	16.2	13.3	15.3	12.7
2021	11	7	1	15.9	13	16.2	13.4	15.3	12.8
2021	11	7	2	15.9	13	16.2	13.4	15.3	12.8
2021	11	7	3	15.8	13	16.2	13.3	15.3	12.8
2021	11	7	4	15.8	13.1	16.2	13.3	15.3	12.7
2021	11	7	5	15.8	12.5	16.2	12.9	15.3	12.3
2021	11	7	6	15.8	12.1	16.2	12.4	15.3	12.1
2021	11	7	7	15.8	12.1	16.2	12.6	15.3	12.4
2021	11	7	8	15.7	13.6	16.2	14.4	15.3	13.1
2021	11	7	9	15.7	15.5	16.2	15.9	15.3	13.9
2021	11	7	10	15.7	26	16.2	18.9	15.3	14.6
2021	11	7	11	15.7	20	16.2	18.2	15.3	15
2021	11	7	12	15.8	22.1	16.2	18.6	15.4	15.6
2021	11	7	13	15.8	21.1	16.2	19	15.4	15.5
2021	11	7	14	15.9	21.6	16.2	19.2	15.4	15.5
2021	11	7	15	16	22.1	16.2	18.8	15.5	15.3
2021	11	7	16	16.2	18.9	16.3	17.5	15.5	14.6
2021	11	7	17	16.3	17.6	16.3	16.3	15.5	14.2
2021	11	7	18	16.4	15.7	16.4	15.8	15.6	13.9
2021	11	7	19	16.5	14.7	16.4	15.4	15.6	13.7
2021	11	7	20	16.6	14.2	16.5	15.1	15.6	13.7
2021	11	7	21	16.7	13.8	16.5	14.9	15.6	13.6
2021	11	7	22	16.7	13.6	16.5	14.6	15.6	13.3
2021	11	7	23	16.7	13.4	16.6	14.6	15.6	13.3
2021	11	8	0	16.6	12.9	16.6	14.4	15.6	13.3
2021	11	8	1	16.6	13.9	16.6	14.6	15.6	13.6
2021	11	8	2	16.5	14.3	16.6	14.5	15.6	13.6
2021	11	8	3	16.5	14.6	16.6	14.7	15.6	13.6
2021	11	8	4	16.4	14.3	16.6	14.5	15.6	13.5
2021	11	8	5	16.4	14.3	16.6	14.5	15.6	13.6
2021	11	8	6	16.4	14.4	16.6	14.5	15.6	13.6
2021	11	8	7	16.3	14.9	16.6	15.1	15.6	14
2021	11	8	8	16.3	15.8	16.6	15.9	15.6	14.5
2021	11	8	9	16.3	17.2	16.6	17.3	15.6	15.4
2021	11	8	10	16.3	21.6	16.6	18.9	15.6	16.6
2021	11	8	11	16.3	18.5	16.6	17.8	15.6	16.3
2021	11	8	12	16.3	19.6	16.6	18.8	15.6	17.3
2021	11	8	13	16.3	19.4	16.6	18.5	15.7	16.9
2021	11	8	14	16.4	18.9	16.7	18.3	15.7	16.8
2021	11	8	15	16.4	18.4	16.7	17.8	15.7	16.5
2021	11	8	16	16.5	18.2	16.7	17.5	15.8	16.2
2021	11	8	17	16.6	18	16.8	17.3	15.8	15.9
2021	11	8	18	16.6	17.9	16.8	17.3	15.9	15.8
2021	11	8	19	16.7	17.9	16.8	17.1	15.9	15.8
2021	11	8	20	16.7	17.8	16.8	17.1	15.9	15.9
2021	11	8	21	16.8	17.8	16.9	17.1	15.9	15.9
2021	11	8	22	16.8	17.8	16.9	17.1	16	15.8
2021	11	8	23	16.8	17.6	16.9	17	16	15.8
2021	11	9	0	16.8	17.3	16.9	16.7	16	15.7
2021	11	9	1	16.8	16.5	17	15.9	16	14.7
2021	11	9	2	16.8	15.8	16.9	15.7	16	14.8
2021	11	9	3	16.8	15.6	16.9	15.5	16	14.8
2021	11	9	4	16.8	15.6	17	15.8	16	14.9
2021	11	9	5	16.8	15.6	16.8	15.8	16	15
2021	11	9	6	16.8	15.6	16.9	15.7	16	15.1
2021	11	9	7	16.8	15.6	16.9	15.9	16	15.2
2021	11	9	8	16.8	15.6	17	15.6	16	15.3
2021	11	9	9	16.7	15	17	15.1	16	15
2021	11	9	10	16.7	14.8	17	14.7	16	15.5
2021	11	9	11	16.7	14.5	17	14.4	16	15.6
2021	11	9	12	16.7	14.3	17	14.3	16	15.5
2021	11	9	13	16.7	14	17	14.4	16	15.4
2021	11	9	14	16.6	13.9	17	14.1	16	14.9
2021	11	9	15	16.6	13.2	17	13.6	16	14
2021	11	9	16	16.6	12.5	17	12.8	16	13
2021	11	9	17	16.6	12.2	17	12.6	16	12.5
2021	11	9	18	16.5	12	17	12.4	16	12.2
2021	11	9	19	16.5	11.6	17	11.8	16	11.8
2021	11	9	20	16.4	11.3	16.9	11.9	15.9	11.5
2021	11	9	21	16.4	11.2	16.9	11.7	15.9	11.3
2021	11	9	22	16.3	10.9	16.9	11.7	15.9	11.1
2021	11	9	23	16.3	10.3	16.8	11.2	15.8	10.5
2021	11	10	0	16.2	9.7	16.8	10.8	15.7	10
2021	11	10	1	16.1	9.2	16.8	9.8	15.7	9.6
2021	11	10	2	16	9	16.8	9.4	15.6	9.1
2021	11	10	3	15.9	8.7	16.7	9.2	15.6	8.8
2021	11	10	4	15.9	8.6	16.7	9.1	15.5	8.6
2021	11	10	5	15.8	8.6	16.6	9	15.4	8.6
2021	11	10	6	15.7	8.2	16.5	8.8	15.4	8.4
2021	11	10	7	15.6	8.4	16.5	8.8	15.3	8.4
2021	11	10	8	15.5	9.1	16.4	9.3	15.2	9.5
2021	11	10	9	15.4	10.4	16.3	10.4	15.2	10.5
2021	11	10	10	15.3	15.6	16.3	11.1	15.2	11.4
2021	11	10	11	15.2	11.4	16.2	11	15.1	11.3
2021	11	10	12	15.2	12.1	16.1	11.3	15.1	12.1
2021	11	10	13	15.2	11.5	16.1	11.1	15.1	12.2
2021	11	10	14	15.2	11.3	16	11.1	15.1	11.8
2021	11	10	15	15.2	10.7	15.9	10.1	15.1	11.3
2021	11	10	16	15.3	11.1	15.9	11	15.1	11.3
2021	11	10	17	15.3	10.7	15.9	10.8	15.1	10.8
2021	11	10	18	15.3	10.3	15.8	10.5	15.1	10.2
2021	11	10	19	15.3	10.2	15.8	10.5	15.1	10
2021	11	10	20	15.3	10.1	15.8	10	15.1	10.2
2021	11	10	21	15.2	9.3	15.7	9.5	15	9.3
2021	11	10	22	15.2	9.1	15.7	9.7	15	9.1
2021	11	10	23	15.2	9	15.6	9.6	15	8.8
2021	11	11	0	15.2	9.1	15.6	9.8	14.9	8.8
2021	11	11	1	15.1	9.2	15.6	9.9	14.9	9
2021	11	11	2	15.1	9.3	15.5	9.9	14.9	9
2021	11	11	3	15	9.1	15.5	9.7	14.8	8.8
2021	11	11	4	15	8.8	15.5	9.6	14.8	8.7
2021	11	11	5	14.9	8.8	15.4	9.6	14.7	8.7
2021	11	11	6	14.9	8.3	15.4	9.6	14.7	8.5
2021	11	11	7	14.8	8.3	15.4	9.4	14.7	8.8
2021	11	11	8	14.8	9.9	15.3	10.4	14.6	9.7
2021	11	11	9	14.7	11	15.3	11.2	14.6	10.3
2021	11	11	10	14.7	25.4	15.3	12.3	14.6	11
2021	11	11	11	14.7	14.8	15.2	12.1	14.6	11.4
2021	11	11	12	14.7	15.8	15.2	12.9	14.6	12.4
2021	11	11	13	14.7	15.7	15.2	13.8	14.6	13.3
2021	11	11	14	14.8	14.1	15.2	12.6	14.6	12.7
2021	11	11	15	14.9	13.9	15.2	12.6	14.6	12.4
2021	11	11	16	15	13.1	15.2	12.4	14.7	11.8
2021	11	11	17	15.1	12.6	15.2	11.9	14.7	11.5
2021	11	11	18	15.1	12	15.2	11.2	14.7	11.2
2021	11	11	19	15.2	11.5	15.2	11	14.7	10.5
2021	11	11	20	15.2	10.2	15.2	10.6	14.7	9.8
2021	11	11	21	15.2	9.8	15.2	10.8	14.7	9.6
2021	11	11	22	15.2	9.2	15.2	10.4	14.7	9.3
2021	11	11	23	15.2	8.4	15.2	9.4	14.7	8.6
2021	11	12	0	15.2	7.6	15.2	9.1	14.7	8.2
2021	11	12	1	15.1	7.3	15.2	8.8	14.7	7.8
2021	11	12	2	15.1	6.8	15.2	8.3	14.6	7.7
2021	11	12	3	15	6.8	15.2	8.7	14.6	7.6
2021	11	12	4	14.9	6.8	15.1	8.6	14.5	7.7
2021	11	12	5	14.8	7	15.1	8.4	14.5	7.9
2021	11	12	6	14.7	7.4	15.1	8.7	14.4	8.5
2021	11	12	7	14.6	7.6	15.1	8.7	14.4	8.7
2021	11	12	8	14.5	8.3	15	8.8	14.4	9.3
2021	11	12	9	14.4	9.4	15	9.4	14.3	10
2021	11	12	10	14.4	20.7	15	11	14.3	10.5
2021	11	12	11	14.3	13.2	14.9	10.7	14.3	11.2
2021	11	12	12	14.3	14.3	14.9	11.2	14.3	11.4
2021	11	12	13	14.3	14.6	14.9	12	14.3	11.4
2021	11	12	14	14.4	12.9	14.8	11.7	14.3	11.2
2021	11	12	15	14.5	12.7	14.8	11.8	14.3	11.1
2021	11	12	16	14.6	12	14.8	11.3	14.3	10.8
2021	11	12	17	14.6	11.1	14.8	10.8	14.3	9.6
2021	11	12	18	14.7	10	14.8	10.3	14.3	9.1
2021	11	12	19	14.7	9.1	14.8	9.8	14.4	8.5
2021	11	12	20	14.7	8.7	14.8	9.6	14.3	8.6
2021	11	12	21	14.7	7.9	14.8	9.2	14.3	8
2021	11	12	22	14.7	7.1	14.8	8.9	14.3	7.4
2021	11	12	23	14.7	6.6	14.8	8.3	14.3	7.1
2021	11	13	0	14.6	6.1	14.8	7.8	14.2	6.7
2021	11	13	1	14.6	5.5	14.7	7.3	14.2	6.4
2021	11	13	2	14.5	5	14.7	6.8	14.1	6
2021	11	13	3	14.4	4.6	14.7	6.5	14.1	5.9
2021	11	13	4	14.3	4.3	14.7	6.4	14	5.7
2021	11	13	5	14.2	4.1	14.6	5.8	14	5.6
2021	11	13	6	14	4	14.6	6.2	14	5.5
2021	11	13	7	14	4.4	14.6	6.6	13.9	5.9
2021	11	13	8	13.8	5.9	14.5	6.9	13.8	6.8
2021	11	13	9	13.7	8.1	14.5	8.9	13.8	7.6
2021	11	13	10	13.6	22.4	14.4	9.9	13.7	8.7
2021	11	13	11	13.6	14.7	14.4	11.7	13.7	10.1
2021	11	13	12	13.6	16.5	14.4	12.1	13.7	11.3
2021	11	13	13	13.6	13.3	14.3	11.3	13.7	11.3
2021	11	13	14	13.6	13.8	14.3	12.1	13.7	11.2
2021	11	13	15	13.7	13.6	14.3	12.5	13.8	10.8
2021	11	13	16	13.8	12.5	14.3	11.5	13.8	10.5
2021	11	13	17	13.9	11.1	14.3	11.1	13.8	9.7
2021	11	13	18	14	9.4	14.3	10.1	13.9	8.8
2021	11	13	19	14.1	8.4	14.3	9.4	13.9	8.4
2021	11	13	20	14.1	7.8	14.3	9.2	13.9	8.2
2021	11	13	21	14.2	7.9	14.3	9.2	13.9	8.4
2021	11	13	22	14.2	8.4	14.3	9.7	13.9	8.7
2021	11	13	23	14.1	8.6	14.3	9.7	13.8	8.9
2021	11	14	0	14.1	8.4	14.3	9.5	13.8	8.8
2021	11	14	1	14.1	8	14.3	8.9	13.8	8.6
2021	11	14	2	14	7.7	14.3	9.2	13.8	8.4
2021	11	14	3	14	7.8	14.3	9	13.8	8.5
2021	11	14	4	14	8	14.3	9.1	13.8	8.7
2021	11	14	5	13.9	7.8	14.3	9.1	13.8	8.7
2021	11	14	6	13.9	7.7	14.3	8.9	13.8	8.4
2021	11	14	7	13.8	7.4	14.3	8.4	13.7	8.3
2021	11	14	8	13.8	8.5	14.3	9.5	13.7	9.1
2021	11	14	9	13.8	9.4	14.3	9.9	13.7	10.5
2021	11	14	10	13.7	18	14.3	11.2	13.7	11.7
2021	11	14	11	13.7	12.1	14.3	11.5	13.7	12.6
2021	11	14	12	13.7	15.6	14.2	12.9	13.7	12.8
2021	11	14	13	13.7	14.4	14.2	12.8	13.8	13.4
2021	11	14	14	13.8	14.9	14.2	13.2	13.8	13.2
2021	11	14	15	13.9	14.3	14.2	13.2	13.9	12.8
2021	11	14	16	13.9	13.7	14.3	13.5	13.9	12.5
2021	11	14	17	14	12.2	14.3	12.6	14	11.3
2021	11	14	18	14.1	10.9	14.3	11.7	14	10.6
2021	11	14	19	14.2	10.4	14.3	11.3	14	10.2
2021	11	14	20	14.2	9.8	14.4	11.2	14	9.8
2021	11	14	21	14.3	9.3	14.4	11.1	14.1	9.7
2021	11	14	22	14.3	9.1	14.4	10.5	14.1	9.4
2021	11	14	23	14.3	8.6	14.5	10.2	14	9.1
2021	11	15	0	14.3	8.4	14.5	10.2	14	8.9
2021	11	15	1	14.2	8.1	14.5	9.9	14	8.7
2021	11	15	2	14.2	7.8	14.5	9.3	14	8.5
2021	11	15	3	14.2	7.6	14.5	9.3	14	8.3
2021	11	15	4	14.1	7.2	14.5	9	14	8.1
2021	11	15	5	14	7	14.5	8.6	13.9	8
2021	11	15	6	14	6.9	14.5	8.6	13.9	7.9
2021	11	15	7	13.9	6.9	14.5	8.8	13.9	8.1
2021	11	15	8	13.9	8.4	14.5	9.5	13.8	8.9
2021	11	15	9	13.8	10.5	14.5	10.6	13.8	9.8
2021	11	15	10	13.8	22.9	14.4	12.2	13.8	10.9
2021	11	15	11	13.7	16.1	14.4	13.7	13.8	12.3
2021	11	15	12	13.7	18	14.4	14.7	13.8	13.1
2021	11	15	13	13.8	17.5	14.4	15.3	13.8	13.5
2021	11	15	14	13.9	17.5	14.4	16	13.8	14.3
2021	11	15	15	14	16.3	14.4	15.1	13.9	13.9
2021	11	15	16	14.1	15.2	14.4	14.5	13.9	13
2021	11	15	17	14.2	14.1	14.5	13.9	14	12.4
2021	11	15	18	14.3	13.5	14.5	13.4	14	11.8
2021	11	15	19	14.4	12.4	14.6	12.9	14.1	11.2
2021	11	15	20	14.5	11.7	14.6	12.7	14.1	10.7
2021	11	15	21	14.6	10.9	14.6	12.1	14.1	10.4
2021	11	15	22	14.6	10.4	14.7	11.7	14.1	10.1
2021	11	15	23	14.6	9.8	14.7	11.4	14.1	9.9
2021	11	16	0	14.6	9.4	14.7	11.2	14.1	9.7
2021	11	16	1	14.6	9.1	14.7	10.6	14.1	9.4
2021	11	16	2	14.6	8.9	14.8	10.6	14.1	9.3
2021	11	16	3	14.6	8.6	14.8	10	14.1	9.1
2021	11	16	4	14.5	8.4	14.8	9.8	14	9
2021	11	16	5	14.4	8.3	14.8	9.9	14	8.8
2021	11	16	6	14.4	8.1	14.8	9.7	14	8.7
2021	11	16	7	14.3	8	14.8	9.4	14	8.7
2021	11	16	8	14.2	9.2	14.8	10.2	14	9.5
2021	11	16	9	14.2	11.1	14.7	11.2	13.9	10.4
2021	11	16	10	14.1	21.2	14.7	12.6	13.9	11.4
2021	11	16	11	14.1	16.8	14.7	14	13.9	13.6
2021	11	16	12	14.1	18.4	14.7	15.2	13.9	14.1
2021	11	16	13	14.1	17.4	14.7	15.2	13.9	14.7
2021	11	16	14	14.2	16.8	14.7	15	14	13.6
2021	11	16	15	14.3	16.8	14.7	15.9	14	13
2021	11	16	16	14.4	15.2	14.7	14.7	14.1	12.5
2021	11	16	17	14.5	14.2	14.7	14	14.1	12
2021	11	16	18	14.6	13.7	14.8	13.3	14.2	11.6
2021	11	16	19	14.7	12.8	14.8	12.9	14.2	11.2
2021	11	16	20	14.7	11.9	14.8	12.4	14.2	10.7
2021	11	16	21	14.8	11.4	14.9	12.1	14.2	10.6
2021	11	16	22	14.9	11	14.9	11.7	14.2	10.4
2021	11	16	23	14.9	10.7	14.9	11.5	14.2	10.2
2021	11	17	0	14.9	9.9	14.9	11.1	14.2	9.8
2021	11	17	1	14.8	9.2	15	10.8	14.2	9.4
2021	11	17	2	14.8	8.8	15	10.3	14.2	9.1
2021	11	17	3	14.8	8.5	15	9.9	14.1	8.9
2021	11	17	4	14.7	8	15	9.4	14.1	8.7
2021	11	17	5	14.6	7.7	14.9	9.2	14.1	8.4
2021	11	17	6	14.6	7.4	14.9	9.5	14	8.4
2021	11	17	7	14.5	7.5	14.9	9.1	14	8.7
2021	11	17	8	14.4	8.8	14.9	9.7	14	9.4
2021	11	17	9	14.3	10.9	14.9	11.2	14	10.1
2021	11	17	10	14.3	22.1	14.9	12.4	13.9	11.2
2021	11	17	11	14.2	16.8	14.8	13.9	13.9	12.9
2021	11	17	12	14.2	18.6	14.8	15.2	13.9	13.5
2021	11	17	13	14.2	17.6	14.8	15.4	13.9	13.2
2021	11	17	14	14.3	15.7	14.8	14.2	14	13.2
2021	11	17	15	14.3	16.3	14.8	15	14	12.5
2021	11	17	16	14.4	14.4	14.8	13.5	14	11.6
2021	11	17	17	14.5	13.3	14.8	13	14.1	11.2
2021	11	17	18	14.6	12.3	14.8	12.6	14.1	10.8
2021	11	17	19	14.7	11.2	14.8	12.1	14.1	10.4
2021	11	17	20	14.7	10.5	14.9	11.7	14.1	10.2
2021	11	17	21	14.7	10	14.9	11.3	14.1	9.7
2021	11	17	22	14.7	9.4	14.9	10.9	14.1	9.5
2021	11	17	23	14.7	9.1	14.9	10.4	14.1	9.4
2021	11	18	0	14.7	8.9	14.9	10.3	14.1	9.4
2021	11	18	1	14.6	8.9	14.9	10.3	14	9.4
2021	11	18	2	14.6	8.7	14.9	10.2	14	9.6
2021	11	18	3	14.5	8.9	14.9	10.1	14	9.5
2021	11	18	4	14.5	8.2	14.9	9.9	14	9
2021	11	18	5	14.4	7.9	14.9	9.4	14	8.9
2021	11	18	6	14.3	7.7	14.8	9.4	13.9	8.7
2021	11	18	7	14.3	7.7	14.8	9.5	13.9	8.7
2021	11	18	8	14.2	9.2	14.8	10.2	13.9	9.8
2021	11	18	9	14.1	10.8	14.8	11	13.9	10.6
2021	11	18	10	14.1	19.9	14.7	12.7	13.8	11.6
2021	11	18	11	14	16.7	14.7	14.3	13.8	13.7
2021	11	18	12	14	18.3	14.7	14.9	13.8	13.7
2021	11	18	13	14	17.9	14.7	15.2	13.9	13.6
2021	11	18	14	14.1	17.4	14.7	15.5	13.9	13.4
2021	11	18	15	14.2	18	14.7	16.2	14	13.3
2021	11	18	16	14.3	15	14.7	15.5	14	12.6
2021	11	18	17	14.4	13.4	14.7	14	14	11.6
2021	11	18	18	14.5	12.1	14.8	12.8	14.1	10.9
2021	11	18	19	14.6	11	14.8	12.2	14.1	10.4
2021	11	18	20	14.7	10.6	14.8	11.9	14.1	10.2
2021	11	18	21	14.7	10	14.9	11.6	14.1	10
2021	11	18	22	14.7	9.4	14.9	11.2	14.1	9.7
2021	11	18	23	14.7	9	14.9	10.8	14.1	9.6
2021	11	19	0	14.7	8.9	14.9	10.8	14	9.6
2021	11	19	1	14.6	9.1	14.9	10.7	14	9.5
2021	11	19	2	14.6	8.6	14.9	10.5	14	9.3
2021	11	19	3	14.5	8.6	14.9	10.4	14	9.4
2021	11	19	4	14.5	8.4	14.9	9.9	14	9.3
2021	11	19	5	14.4	8.1	14.9	9.9	14	9.1
2021	11	19	6	14.3	7.9	14.9	9.7	13.9	8.9
2021	11	19	7	14.3	7.6	14.9	9.3	13.9	8.9
2021	11	19	8	14.2	9.1	14.8	10.1	13.9	9.7
2021	11	19	9	14.1	10.9	14.8	10.9	13.8	10.4
2021	11	19	10	14.1	22.1	14.8	13.4	13.8	11.3
2021	11	19	11	14	16.5	14.8	14.1	13.8	13.3
2021	11	19	12	14	17.1	14.7	14.5	13.8	13.8
2021	11	19	13	14	17.6	14.7	15.4	13.8	13.9
2021	11	19	14	14.1	17.9	14.7	16.4	13.9	13.5
2021	11	19	15	14.2	17.5	14.7	16.4	13.9	13.1
2021	11	19	16	14.3	15.2	14.7	15.7	14	12.6
2021	11	19	17	14.4	13.3	14.8	13.9	14	11.6
2021	11	19	18	14.5	12	14.8	13.1	14	11
2021	11	19	19	14.6	11.1	14.8	12.9	14.1	10.7
2021	11	19	20	14.6	10.6	14.9	12.1	14.1	10.1
2021	11	19	21	14.7	10.1	14.9	11.8	14.1	9.9
2021	11	19	22	14.7	9.9	14.9	11.7	14.1	9.9
2021	11	19	23	14.7	9.4	14.9	11.3	14	9.8
2021	11	20	0	14.7	9.2	14.9	11	14	9.4
2021	11	20	1	14.6	9.4	15	11	14	9.7
2021	11	20	2	14.6	9.1	15	10.7	14	9.4
2021	11	20	3	14.5	8.9	15	10.3	14	9.3
2021	11	20	4	14.5	8.9	14.9	10.5	14	9.4
2021	11	20	5	14.4	8.4	14.9	9.9	13.9	9.1
2021	11	20	6	14.3	7.9	14.9	10	13.9	8.9
2021	11	20	7	14.3	7.8	14.9	9.7	13.9	8.8
2021	11	20	8	14.2	9.1	14.9	10.1	13.8	9.7
2021	11	20	9	14.1	11.2	14.9	11.4	13.8	10.5
2021	11	20	10	14.1	23	14.8	13.6	13.8	11.7
2021	11	20	11	14	17.7	14.8	15.9	13.8	13.2
2021	11	20	12	14	19.5	14.8	16.2	13.8	14.4
2021	11	20	13	14.1	17.6	14.8	15.9	13.8	14.6
2021	11	20	14	14.1	16.7	14.8	15.5	13.9	14
2021	11	20	15	14.2	17.9	14.8	16.3	13.9	13.1
2021	11	20	16	14.3	15.5	14.8	15.3	14	12.3
2021	11	20	17	14.4	14.1	14.9	13.9	14	11.5
2021	11	20	18	14.5	13.1	14.9	13	14	10.8
2021	11	20	19	14.6	12.4	14.9	12.5	14.1	10.4
2021	11	20	20	14.7	11.7	15	12.2	14.1	10.1
2021	11	20	21	14.7	10.6	15	11.6	14.1	9.7
2021	11	20	22	14.7	9.7	15	11	14	9.5
2021	11	20	23	14.7	9.3	15	10.6	14	9.5
2021	11	21	0	14.7	8.8	15	10.7	14	9.2
2021	11	21	1	14.7	8.4	15	10	14	9
2021	11	21	2	14.6	8.1	15	10	14	8.9
2021	11	21	3	14.6	8.1	15	9.8	13.9	9
2021	11	21	4	14.5	7.9	15	9.9	13.9	9.2
2021	11	21	5	14.4	8	15	9.9	13.9	9.1
2021	11	21	6	14.3	8	15	9.7	13.8	9
2021	11	21	7	14.2	7.8	14.9	9.6	13.8	9
2021	11	21	8	14.2	9.3	14.9	10.3	13.8	9.7
2021	11	21	9	14.1	11.7	14.9	11.5	13.8	10.7
2021	11	21	10	14	16.3	14.8	12.7	13.7	12.2
2021	11	21	11	14	15.9	14.8	14.1	13.7	13.4
2021	11	21	12	14	17.1	14.8	15.6	13.8	14.5
2021	11	21	13	14	17.8	14.8	16.6	13.8	15.6
2021	11	21	14	14	17.1	14.8	16	13.8	15.4
2021	11	21	15	14.1	16.8	14.8	15.8	13.9	15
2021	11	21	16	14.2	15.5	14.8	15	14	14.2
2021	11	21	17	14.3	14.5	14.8	14.2	14	13.3
2021	11	21	18	14.4	13.6	14.8	14	14.1	12.8
2021	11	21	19	14.4	13.3	14.9	13.9	14.1	12.7
2021	11	21	20	14.5	13.2	14.9	13.8	14.1	12.6
2021	11	21	21	14.6	13	14.9	13.7	14.2	12.6
2021	11	21	22	14.6	12.7	15	13.4	14.2	12.4
2021	11	21	23	14.6	12.3	15	13.2	14.2	12.3
2021	11	22	0	14.6	12.4	15	13.4	14.2	12.5
2021	11	22	1	14.6	12.4	15	13.4	14.2	12.4
2021	11	22	2	14.7	12.7	15	13.7	14.2	12.6
2021	11	22	3	14.7	13.3	15.1	13.6	14.2	12.6
2021	11	22	4	14.7	13.8	15.1	14	14.3	12.9
2021	11	22	5	14.6	14.4	15.1	14.6	14.3	13.1
2021	11	22	6	14.6	14.5	15.1	14.5	14.3	13.3
2021	11	22	7	14.7	14.5	15.1	14.5	14.3	13.4
2021	11	22	8	14.7	14	15.1	14.1	14.3	13.2
2021	11	22	9	14.7	14.1	15.1	14.4	14.3	13.6
2021	11	22	10	14.7	14.3	15.2	14.7	14.3	14.2
2021	11	22	11	14.7	14.5	15.1	14.7	14.4	14.3
2021	11	22	12	14.7	14.6	15.2	15	14.4	14.6
2021	11	22	13	14.8	15	15.2	15.3	14.4	15.2
2021	11	22	14	14.8	14.9	15.1	15.1	14.4	14.9
2021	11	22	15	14.8	14.8	15.1	14.9	14.5	14.8
2021	11	22	16	14.9	14.4	15.1	14.6	14.5	14.2
2021	11	22	17	14.9	13.9	15.2	13.8	14.6	13.5
2021	11	22	18	14.9	13	15.2	12.7	14.6	12.4
2021	11	22	19	14.9	12.3	15.3	12.1	14.6	11.8
2021	11	22	20	15	11.9	15.3	12.1	14.6	11.5
2021	11	22	21	15	11.1	15.3	11.4	14.6	11
2021	11	22	22	14.9	10.3	15.3	10.4	14.6	10.5
2021	11	22	23	14.9	9.7	15.4	9.8	14.5	9.8
2021	11	23	0	14.9	9.2	15.4	9.6	14.5	9.3
2021	11	23	1	14.8	8.5	15.4	8.8	14.4	8.7
2021	11	23	2	14.8	8	15.3	8.7	14.4	8.2
2021	11	23	3	14.7	8	15.3	8	14.3	8.3
2021	11	23	4	14.6	7.8	15.3	8.3	14.3	8.2
2021	11	23	5	14.6	7.1	15.2	7.8	14.2	7.6
2021	11	23	6	14.5	6.6	15.2	7.2	14.1	7.1
2021	11	23	7	14.4	5.9	15.2	6.9	14.1	6.6
2021	11	23	8	14.3	6.5	15.1	6.3	14	7.1
2021	11	23	9	14.1	7.3	15.1	6.5	14	7.3
2021	11	23	10	14	12.8	15	7.6	13.9	7.6
2021	11	23	11	14	10.5	14.9	7.5	13.8	8.4
2021	11	23	12	13.9	10.2	14.8	7.5	13.8	9.1
2021	11	23	13	13.9	8.8	14.8	7.8	13.7	9.6
2021	11	23	14	13.8	9.8	14.7	8.4	13.7	10
2021	11	23	15	13.8	8.9	14.6	8	13.7	9.4
2021	11	23	16	13.9	8.3	14.6	7.6	13.7	8.4
2021	11	23	17	13.9	7.8	14.5	7.2	13.6	8.1
2021	11	23	18	13.8	7.4	14.4	7.1	13.6	7.5
2021	11	23	19	13.8	7.2	14.4	6.9	13.6	7.2
2021	11	23	20	13.8	6.5	14.3	6.5	13.6	6.4
2021	11	23	21	13.8	5.7	14.3	6	13.5	6.1
2021	11	23	22	13.7	5.5	14.2	5.8	13.5	5.8
2021	11	23	23	13.7	5.3	14.2	5.5	13.5	5.5
2021	11	24	0	13.6	4.5	14.1	5.5	13.4	5.1
2021	11	24	1	13.5	4.2	14	5.5	13.3	5
2021	11	24	2	13.4	4.2	14	5.4	13.3	5
2021	11	24	3	13.3	4.9	14	5.6	13.2	5.6
2021	11	24	4	13.2	4.7	13.9	5.5	13.2	5.3
2021	11	24	5	13.1	4.4	13.8	5.2	13.1	5
2021	11	24	6	13.1	4.6	13.8	5.1	13	5
2021	11	24	7	13	4.9	13.7	5.1	13	5.2
2021	11	24	8	12.9	6.3	13.6	5.8	13	6.3
2021	11	24	9	12.8	7.8	13.6	6.8	12.9	7.2
2021	11	24	10	12.7	9.7	13.5	7.2	12.9	7.9
2021	11	24	11	12.7	9	13.5	8	12.8	8.5
2021	11	24	12	12.7	9.2	13.4	8.4	12.8	9.4
2021	11	24	13	12.7	9.3	13.4	9	12.8	9.7
2021	11	24	14	12.7	9.2	13.3	8.8	12.8	9.5
2021	11	24	15	12.7	9.3	13.3	9.1	12.9	9.7
2021	11	24	16	12.7	8.9	13.2	9.1	12.9	8.8
2021	11	24	17	12.8	8.5	13.2	8.6	12.9	8.3
2021	11	24	18	12.8	8.2	13.2	8.3	12.9	7.9
2021	11	24	19	12.8	8	13.2	8.2	12.9	7.7
2021	11	24	20	12.8	7.9	13.2	8.1	12.9	7.6
2021	11	24	21	12.9	7.9	13.2	7.9	12.9	7.5
2021	11	24	22	12.9	7.6	13.1	7.9	12.9	7.1
2021	11	24	23	12.9	7.1	13.1	7.6	12.9	6.6
2021	11	25	0	12.9	7.2	13.1	7.8	12.9	6.8
2021	11	25	1	12.9	7.4	13.1	8	12.9	7
2021	11	25	2	12.8	7.3	13.1	7.8	12.8	6.9
2021	11	25	3	12.8	7.2	13.1	8	12.8	7
2021	11	25	4	12.8	6.5	13.1	7.5	12.8	6.5
2021	11	25	5	12.8	6.5	13	7.6	12.8	6.6
2021	11	25	6	12.8	6.5	13	7.7	12.8	6.6
2021	11	25	7	12.7	6.4	13	7.7	12.7	6.6
2021	11	25	8	12.7	7.7	13	8.6	12.7	7.3
2021	11	25	9	12.7	9.8	13	9.8	12.7	8.2
2021	11	25	10	12.7	15.3	13	11.2	12.7	9.2
2021	11	25	11	12.7	12.8	13	11.5	12.7	10.6
2021	11	25	12	12.7	11.8	13	11.3	12.7	10.8
2021	11	25	13	12.7	11.9	13	11.6	12.7	11.3
2021	11	25	14	12.8	12.7	13	12.5	12.7	11.6
2021	11	25	15	12.8	13.4	13	13	12.8	11.5
2021	11	25	16	12.9	12.1	13	12.6	12.8	10.6
2021	11	25	17	13	11.5	13	11.8	12.9	10.1
2021	11	25	18	13	10.7	13	11.4	12.9	9.3
2021	11	25	19	13.1	10.2	13.1	11.1	12.9	9
2021	11	25	20	13.2	10.3	13.1	11	13	9.2
2021	11	25	21	13.2	9.6	13.1	10.7	13	8.7
2021	11	25	22	13.3	9.4	13.2	10.4	13	8.4
2021	11	25	23	13.3	9	13.2	10.6	13	8.2
2021	11	26	0	13.3	9	13.2	10.1	13	8
2021	11	26	1	13.3	9	13.2	10.3	13	8.2
2021	11	26	2	13.3	8.8	13.3	9.8	12.9	7.9
2021	11	26	3	13.3	8.7	13.3	9.5	12.9	7.7
2021	11	26	4	13.3	8.4	13.3	9.4	12.9	7.5
2021	11	26	5	13.2	8.4	13.3	9.5	12.9	7.8
2021	11	26	6	13.2	7.6	13.3	8.7	12.9	7.5
2021	11	26	7	13.2	6.9	13.3	8.2	12.8	7.3
2021	11	26	8	13.1	7.9	13.3	9	12.8	7.9
2021	11	26	9	13.1	9.9	13.3	9.8	12.8	8.7
2021	11	26	10	13.1	14.9	13.3	11.5	12.8	9.6
2021	11	26	11	13.1	15.4	13.3	12.5	12.8	11.1
2021	11	26	12	13.1	16.9	13.3	13.1	12.8	12.4
2021	11	26	13	13.1	14.6	13.3	13.1	12.8	12.4
2021	11	26	14	13.2	15.6	13.3	14.4	12.9	12.5
2021	11	26	15	13.3	15	13.3	13.5	12.9	10.8
2021	11	26	16	13.4	12.9	13.3	12	12.9	10.1
2021	11	26	17	13.5	12	13.4	11.3	13	9.6
2021	11	26	18	13.6	11	13.4	10.6	13	8.9
2021	11	26	19	13.6	10	13.4	10	13	8.3
2021	11	26	20	13.7	9.5	13.5	9.4	13	7.9
2021	11	26	21	13.7	9	13.5	9.2	13	7.7
2021	11	26	22	13.7	8.3	13.5	8.8	13	7.2
2021	11	26	23	13.7	7.8	13.5	8.3	13	6.8
2021	11	27	0	13.7	7.6	13.5	8	13	6.6
2021	11	27	1	13.6	7	13.5	7.5	12.9	6.2
2021	11	27	2	13.6	6.6	13.5	7.2	12.9	5.9
2021	11	27	3	13.5	6.5	13.5	7.1	12.8	6.1
2021	11	27	4	13.4	6.7	13.5	7.1	12.8	6.4
2021	11	27	5	13.4	6.6	13.5	6.7	12.8	6.4
2021	11	27	6	13.3	5.8	13.5	6.2	12.7	5.7
2021	11	27	7	13.2	5.7	13.5	6	12.7	5.4
2021	11	27	8	13.1	6.9	13.4	6.6	12.6	6.8
2021	11	27	9	13	8.4	13.4	7.6	12.6	7.1
2021	11	27	10	12.9	12	13.4	10.3	12.6	8.4
2021	11	27	11	12.9	11.5	13.3	10.1	12.5	9
2021	11	27	12	12.8	9.4	13.3	7.3	12.5	7.9
2021	11	27	13	12.9	10	13.3	8.5	12.5	8.6
2021	11	27	14	12.9	9.6	13.2	8.3	12.5	8.2
2021	11	27	15	12.9	8.3	13.2	7.3	12.5	7.4
2021	11	27	16	12.9	7.5	13.2	7.5	12.5	7.1
2021	11	27	17	13	6.1	13.2	6.4	12.5	6.1
2021	11	27	18	13	5.3	13.2	5.5	12.5	5.6
2021	11	27	19	13	5.2	13.2	5.8	12.5	5.5
2021	11	27	20	12.9	4.8	13.2	5.5	12.5	5.3
2021	11	27	21	12.9	4.5	13.2	5.3	12.4	5.1
2021	11	27	22	12.8	4.2	13.1	5.1	12.4	4.7
2021	11	27	23	12.8	4	13.1	5	12.4	4.6
2021	11	28	0	12.7	3.6	13.1	4.8	12.3	4.5
2021	11	28	1	12.6	3.3	13.1	4.6	12.3	4.3
2021	11	28	2	12.5	3.5	13	4.7	12.2	4.8
2021	11	28	3	12.4	3.3	13	4.5	12.1	4.5
2021	11	28	4	12.3	3.3	12.9	4.5	12.1	4.4
2021	11	28	5	12.2	2.9	12.9	4.1	12	4.2
2021	11	28	6	12.2	2.3	12.9	3.6	12	3.8
2021	11	28	7	12.1	2.1	12.8	3.6	12	3.7
2021	11	28	8	12	3.3	12.8	4.8	11.9	4.5
2021	11	28	9	11.9	5.2	12.7	5.6	11.9	5.5
2021	11	28	10	11.8	8.7	12.7	7.3	11.8	6.5
2021	11	28	11	11.8	10.4	12.6	8.1	11.8	7.7
2021	11	28	12	11.7	12.1	12.6	9.7	11.8	9.5
2021	11	28	13	11.8	11.3	12.6	10.4	11.8	9.9
2021	11	28	14	11.8	10.4	12.5	10	11.8	9.3
2021	11	28	15	11.9	11.5	12.5	10.4	11.9	8.7
2021	11	28	16	12	9.4	12.5	10	11.9	7.9
2021	11	28	17	12.1	7.9	12.5	8.5	12	6.9
2021	11	28	18	12.2	7	12.5	7.6	12	6.2
2021	11	28	19	12.3	6.3	12.6	7.2	12	5.8
2021	11	28	20	12.3	5.2	12.6	6.5	12	5.4
2021	11	28	21	12.4	4.2	12.6	5.9	12	5.1
2021	11	28	22	12.4	3.8	12.6	5.2	12	4.7
2021	11	28	23	12.3	3.1	12.6	5.3	12	4.5
2021	11	29	0	12.3	3	12.6	4.9	11.9	4.3
2021	11	29	1	12.3	2.7	12.6	4.5	11.9	4.2
2021	11	29	2	12.2	2.5	12.6	4.6	11.9	4.2
2021	11	29	3	12.1	2.2	12.6	4.1	11.8	4.1
2021	11	29	4	12	2.1	12.6	3.9	11.8	4.1
2021	11	29	5	11.9	2.1	12.5	4.1	11.8	4
2021	11	29	6	11.8	1.7	12.5	4.2	11.7	3.9
2021	11	29	7	11.7	1.8	12.5	3.9	11.7	3.7
2021	11	29	8	11.6	3.1	12.4	4.5	11.7	4.7
2021	11	29	9	11.5	5.2	12.4	5.5	11.6	5.5
2021	11	29	10	11.5	8.1	12.4	6.8	11.6	6.5
2021	11	29	11	11.4	11.6	12.3	8.3	11.6	8.4
2021	11	29	12	11.4	12.8	12.3	10	11.6	9.6
2021	11	29	13	11.4	12.2	12.3	10.2	11.6	9.6
2021	11	29	14	11.5	12.4	12.3	11.3	11.6	9.5
2021	11	29	15	11.5	12.6	12.2	11.4	11.7	9.2
2021	11	29	16	11.6	10.1	12.2	11.1	11.7	8.6
2021	11	29	17	11.8	8.6	12.3	9.4	11.7	7.7
2021	11	29	18	11.9	7.5	12.3	8.7	11.8	7.1
2021	11	29	19	12	6.7	12.3	8.1	11.8	6.9
2021	11	29	20	12.1	6.4	12.3	8.1	11.8	6.8
2021	11	29	21	12.1	6.1	12.3	7.7	11.8	6.8
2021	11	29	22	12.2	5.7	12.4	7.5	11.9	6.6
2021	11	29	23	12.2	5.5	12.4	7.3	11.8	6.3
2021	11	30	0	12.2	5.1	12.4	6.8	11.8	6.1
2021	11	30	1	12.1	4.7	12.4	6.8	11.8	6
2021	11	30	2	12.1	4.8	12.4	6.8	11.8	6
2021	11	30	3	12.1	4.6	12.4	6.6	11.8	6
2021	11	30	4	12	5	12.4	6.8	11.8	6.1
2021	11	30	5	12	5.1	12.4	6.7	11.8	6.2
2021	11	30	6	11.9	5	12.4	6.6	11.8	6.2
2021	11	30	7	11.9	5.5	12.4	7.2	11.7	6.7
2021	11	30	8	11.8	6.6	12.4	7.9	11.7	7.1
2021	11	30	9	11.8	7.8	12.4	8.4	11.7	7.9
2021	11	30	10	11.8	10.4	12.4	10.9	11.7	9.9
2021	11	30	11	11.7	13.8	12.3	12.6	11.7	9.8
2021	11	30	12	11.7	15.2	12.4	14	11.8	10.6
2021	11	30	13	11.8	13.9	12.4	12.9	11.8	10.6
2021	11	30	14	11.8	14.6	12.4	13.9	11.8	11.2
2021	11	30	15	11.9	14.6	12.4	13.5	11.9	11
2021	11	30	16	12	13.5	12.4	13	11.9	11
2021	11	30	17	12.2	13.1	12.5	12.7	12	10.9
2021	11	30	18	12.3	12.9	12.5	12.5	12	10.8
2021	11	30	19	12.4	13.1	12.6	12.8	12.1	10.9
2021	11	30	20	12.5	13.1	12.6	12.6	12.1	11.1
2021	11	30	21	12.6	13.2	12.7	12.9	12.2	11.3
2021	11	30	22	12.7	13.1	12.7	12.7	12.2	11.3
2021	11	30	23	12.8	12.6	12.7	12.5	12.3	11.5
2021	12	1	0	12.8	12.3	12.5	12.1	12	11.6
2021	12	1	1	12.9	12.1	12.6	11.9	12.1	11.4
2021	12	1	2	12.9	12	12.6	11.9	12	11.3
2021	12	1	3	12.9	12	12.7	11.8	12.2	11.4
2021	12	1	4	12.9	11.8	12.8	11.3	12.4	11.2
2021	12	1	5	12.9	11.3	12.9	10.9	12.4	10.8
2021	12	1	6	13	11.1	12.9	10.6	12.5	10.5
2021	12	1	7	13	10.1	13	9.8	12.5	10.1
2021	12	1	8	13	8	13	7.9	12.5	8.9
2021	12	1	9	13	7.6	13.1	6.8	12.5	8.3
2021	12	1	10	13	8.4	13.1	7.4	12.5	8.8
2021	12	1	11	12.9	8	13.1	6.9	12.5	9.2
2021	12	1	12	12.9	9.7	13.1	7.8	12.5	10.1
2021	12	1	13	12.9	10	13.1	8.7	12.5	10.6
2021	12	1	14	12.9	8.3	13.1	7.5	12.5	9.9
2021	12	1	15	12.8	7.9	13	7.2	12.5	9
2021	12	1	16	12.8	7.8	13	6.9	12.5	8.2
2021	12	1	17	12.8	7.1	13	6.5	12.5	7.6
2021	12	1	18	12.8	6.2	13	5.8	12.4	6.5
2021	12	1	19	12.7	5.3	12.9	5	12.4	5.6
2021	12	1	20	12.7	5	12.9	4.1	12.4	5.1
2021	12	1	21	12.6	4.4	12.8	3.7	12.4	5
2021	12	1	22	12.6	4	12.8	3.5	12.3	5
2021	12	1	23	12.5	4	12.8	3.3	12.3	4.8
2021	12	2	0	12.4	3.6	12.7	3.1	12.2	4.7
2021	12	2	1	12.3	3.6	12.7	2.9	12.2	4.6
2021	12	2	2	12.2	3.4	12.6	2.9	12.1	4.6
2021	12	2	3	12.1	3.2	12.5	2.6	12	4.2
2021	12	2	4	12	2.2	12.5	2.8	12	3.5
2021	12	2	5	11.9	1.9	12.4	2.8	11.9	3.4
2021	12	2	6	11.8	1.1	12.4	2.2	11.9	2.9
2021	12	2	7	11.7	1.3	12.3	2.4	11.8	3
2021	12	2	8	11.6	2.6	12.2	3.5	11.7	3.7
2021	12	2	9	11.5	4.6	12.2	4.2	11.7	4.5
2021	12	2	10	11.4	7.4	12.1	5.2	11.6	5.5
2021	12	2	11	11.3	10.2	12.1	6.4	11.6	6.9
2021	12	2	12	11.3	9.8	12	7.5	11.6	8.1
2021	12	2	13	11.3	10.7	11.9	8.2	11.6	9.2
2021	12	2	14	11.3	9.2	11.9	7.7	11.6	8.8
2021	12	2	15	11.4	9.4	11.9	7.7	11.6	9.1
2021	12	2	16	11.4	8.7	11.8	8.1	11.6	8.7
2021	12	2	17	11.5	7	11.8	7	11.6	7.5
2021	12	2	18	11.5	5.7	11.8	6	11.7	6.2
2021	12	2	19	11.6	4.8	11.8	5.5	11.7	5.6
2021	12	2	20	11.6	4.2	11.8	5.3	11.7	5.3
2021	12	2	21	11.7	3.6	11.8	5.2	11.7	5
2021	12	2	22	11.6	3.4	11.8	4.8	11.7	4.7
2021	12	2	23	11.6	3.2	11.8	4.7	11.7	4.7
2021	12	3	0	11.6	2.8	11.8	4.4	11.6	4.4
2021	12	3	1	11.5	2.6	11.8	4.4	11.6	4.2
2021	12	3	2	11.5	2.9	11.8	4.6	11.6	4.4
2021	12	3	3	11.4	2.8	11.8	4.4	11.5	4.4
2021	12	3	4	11.3	3.1	11.8	4.5	11.5	4.6
2021	12	3	5	11.3	2.9	11.8	4.3	11.5	4.6
2021	12	3	6	11.2	2.8	11.7	4	11.4	4.5
2021	12	3	7	11.1	2.3	11.7	3.9	11.4	4.2
2021	12	3	8	11.1	3.3	11.7	4.5	11.4	4.7
2021	12	3	9	11	5.5	11.7	5.3	11.4	5.5
2021	12	3	10	11	8.8	11.7	7	11.3	6.4
2021	12	3	11	10.9	12.1	11.6	8.3	11.3	8.2
2021	12	3	12	10.9	13.7	11.6	8.8	11.3	9.2
2021	12	3	13	11	11	11.6	8.7	11.3	9.4
2021	12	3	14	11	10.5	11.6	8.9	11.3	9.3
2021	12	3	15	11.1	11.6	11.6	9.6	11.4	9.5
2021	12	3	16	11.2	10.3	11.6	9.6	11.4	8.9
2021	12	3	17	11.4	9.1	11.6	8.7	11.5	7.8
2021	12	3	18	11.5	8.1	11.6	8.2	11.5	7.1
2021	12	3	19	11.6	7	11.6	7.8	11.5	6.7
2021	12	3	20	11.6	7.2	11.7	7.9	11.5	6.8
2021	12	3	21	11.7	6.6	11.7	7.4	11.6	6.5
2021	12	3	22	11.7	6.1	11.7	7.2	11.6	6.3
2021	12	3	23	11.8	5.5	11.7	6.5	11.6	6
2021	12	4	0	11.8	5.4	11.8	6.8	11.6	6
2021	12	4	1	11.7	5.7	11.8	6.8	11.5	6.4
2021	12	4	2	11.7	5.8	11.8	6.7	11.5	6.4
2021	12	4	3	11.7	5.3	11.8	6.4	11.5	6.1
2021	12	4	4	11.6	4.8	11.8	6.1	11.5	5.7
2021	12	4	5	11.6	4.9	11.8	6.3	11.5	5.7
2021	12	4	6	11.6	4.3	11.8	5.5	11.5	5.2
2021	12	4	7	11.5	4.2	11.8	5.4	11.5	5
2021	12	4	8	11.5	4.7	11.8	6.1	11.4	5.3
2021	12	4	9	11.4	6.9	11.8	6.4	11.4	6
2021	12	4	10	11.4	7.2	11.8	7	11.4	7.6
2021	12	4	11	11.4	7.5	11.8	7.2	11.4	8.2
2021	12	4	12	11.3	9.2	11.8	8	11.4	9.4
2021	12	4	13	11.3	8.6	11.7	8	11.4	9.4
2021	12	4	14	11.3	9.4	11.7	9	11.4	9.4
2021	12	4	15	11.3	8.8	11.7	8.4	11.4	8.7
2021	12	4	16	11.4	7.9	11.7	7.4	11.5	7.9
2021	12	4	17	11.4	7.1	11.7	6.7	11.5	7.1
2021	12	4	18	11.4	6.4	11.7	6.4	11.5	6.4
2021	12	4	19	11.4	6	11.8	6	11.5	6.1
2021	12	4	20	11.5	5.7	11.8	5.8	11.5	5.7
2021	12	4	21	11.5	4.4	11.8	5	11.5	5.1
2021	12	4	22	11.5	3.9	11.8	5	11.5	5
2021	12	4	23	11.4	4	11.8	5	11.5	4.9
2021	12	5	0	11.4	3.4	11.8	4.8	11.5	4.5
2021	12	5	1	11.4	3.1	11.7	4.4	11.4	4.1
2021	12	5	2	11.3	2.9	11.7	4.3	11.4	4.1
2021	12	5	3	11.3	3.2	11.7	4.5	11.4	4.4
2021	12	5	4	11.2	3.5	11.7	4.6	11.3	4.6
2021	12	5	5	11.1	3.6	11.7	4.6	11.3	4.8
2021	12	5	6	11.1	3.5	11.7	4.4	11.3	4.7
2021	12	5	7	11	3	11.6	4.1	11.2	4.5
2021	12	5	8	11	3.7	11.6	4.6	11.2	5
2021	12	5	9	10.9	5.5	11.6	5.3	11.2	6
2021	12	5	10	10.9	5.9	11.6	5.5	11.1	7.2
2021	12	5	11	10.8	6	11.6	5.9	11.1	7.8
2021	12	5	12	10.8	8.5	11.5	7.2	11.1	8.7
2021	12	5	13	10.8	7.4	11.5	7	11.1	8.5
2021	12	5	14	10.8	7.6	11.5	7.5	11.2	9
2021	12	5	15	10.8	7.6	11.5	7.2	11.2	8.6
2021	12	5	16	10.9	7	11.5	6.7	11.2	7.9
2021	12	5	17	10.9	6.2	11.5	6	11.2	6.6
2021	12	5	18	10.9	4.6	11.5	5.4	11.3	5.5
2021	12	5	19	11	3.9	11.5	4.7	11.3	5
2021	12	5	20	11	3.5	11.5	4.7	11.3	4.7
2021	12	5	21	11	3.6	11.5	4.9	11.3	4.8
2021	12	5	22	11	3.7	11.5	5	11.3	5.1
2021	12	5	23	10.9	4	11.5	5.2	11.2	5.3
2021	12	6	0	10.9	4.4	11.5	5.4	11.2	5.7
2021	12	6	1	10.9	4.7	11.5	5.4	11.2	6
2021	12	6	2	10.8	4.8	11.5	5.4	11.2	6.2
2021	12	6	3	10.8	4.9	11.5	5.7	11.2	6.3
2021	12	6	4	10.8	5.1	11.5	5.6	11.2	6.4
2021	12	6	5	10.8	5.2	11.5	5.7	11.2	6.6
2021	12	6	6	10.7	5.3	11.4	5.8	11.2	6.6
2021	12	6	7	10.7	5.4	11.4	5.7	11.1	6.7
2021	12	6	8	10.7	5.7	11.4	6.1	11.1	6.9
2021	12	6	9	10.7	6.1	11.4	6.3	11.2	7.3
2021	12	6	10	10.7	7.2	11.4	7.3	11.2	8.3
2021	12	6	11	10.7	9.7	11.4	9.1	11.2	9.7
2021	12	6	12	10.8	12.5	11.4	11	11.2	11.2
2021	12	6	13	10.8	11.3	11.4	10.7	11.2	11.4
2021	12	6	14	10.8	11.2	11.4	10.7	11.3	11.4
2021	12	6	15	10.9	11.4	11.5	10.8	11.3	11.1
2021	12	6	16	11	10.9	11.5	10.4	11.4	10.4
2021	12	6	17	11.1	10.2	11.5	9.9	11.4	10
2021	12	6	18	11.2	9.8	11.5	9.7	11.5	9.8
2021	12	6	19	11.3	9.8	11.6	9.7	11.5	9.6
2021	12	6	20	11.4	9.7	11.6	9.7	11.6	9.8
2021	12	6	21	11.4	9.6	11.7	9.7	11.6	9.9
2021	12	6	22	11.5	9.7	11.7	9.8	11.6	10
2021	12	6	23	11.6	9.7	11.7	9.8	11.7	10.1
2021	12	7	0	11.6	9.7	11.8	9.8	11.7	10.2
2021	12	7	1	11.7	9.7	11.8	9.8	11.7	10.2
2021	12	7	2	11.7	9.7	11.9	10	11.8	10.2
2021	12	7	3	11.7	9.8	11.9	10	11.8	10.2
2021	12	7	4	11.8	9.9	11.9	9.9	11.8	10.2
2021	12	7	5	11.8	9.8	12	9.9	11.8	10
2021	12	7	6	11.8	9.7	11.9	9.7	11.9	9.8
2021	12	7	7	11.8	9.6	12	9.7	11.9	9.7
2021	12	7	8	11.8	9.6	12	9.7	11.9	9.7
2021	12	7	9	11.8	9.6	12	9.7	11.9	9.9
2021	12	7	10	11.8	9.7	12.1	9.8	11.9	10.6
2021	12	7	11	11.8	9.8	12.1	9.8	11.9	10.2
2021	12	7	12	11.8	9.8	12	9.8	11.9	10.1
2021	12	7	13	11.8	9.9	12	9.9	11.9	10.4
2021	12	7	14	11.7	9.9	12	9.9	11.9	10.7
2021	12	7	15	11.7	9.9	11.9	9.9	11.9	10
2021	12	7	16	11.7	9.8	11.5	9.8	11.8	9.8
2021	12	7	17	11.7	9.7	11.8	9.8	11.9	9.6
2021	12	7	18	11.7	9.7	12	9.7	11.9	9.6
2021	12	7	19	11.7	9.7	12.1	9.7	11.9	9.7
2021	12	7	20	11.7	9.6	12.1	9.8	11.9	9.7
2021	12	7	21	11.7	9.6	12.2	9.9	11.9	9.7
2021	12	7	22	11.7	9.5	12.2	9.7	11.9	9.6
2021	12	7	23	11.7	9.1	12.2	9.5	11.9	9.3
2021	12	8	0	11.7	9	12.2	9.5	11.9	9.2
2021	12	8	1	11.7	8.9	12.2	9.2	11.9	9
2021	12	8	2	11.7	8.9	12.3	9.5	11.9	9.2
2021	12	8	3	11.8	9	12.3	9.5	11.9	9.3
2021	12	8	4	11.8	9.1	12.2	9.4	11.9	9.1
2021	12	8	5	11.7	9.1	12	9.3	11.9	8.9
2021	12	8	6	11.7	9	12.1	9.2	11.8	8.8
2021	12	8	7	11.7	8.9	12.2	9.2	11.8	8.9
2021	12	8	8	11.7	9.1	12.2	9.3	11.8	9
2021	12	8	9	11.7	9.3	12.2	9.4	11.8	9.2
2021	12	8	10	11.7	9.5	12.3	9.6	11.8	9.7
2021	12	8	11	11.7	9.4	12.3	9.7	11.8	10
2021	12	8	12	11.7	9.2	12.3	9.5	11.8	10.1
2021	12	8	13	11.7	9.3	12.3	9.9	11.8	10.2
2021	12	8	14	11.7	9.6	12.3	9.9	11.8	10.3
2021	12	8	15	11.8	9.2	12.3	9.5	11.8	10.1
2021	12	8	16	11.8	9	12.3	9.2	11.8	9.6
2021	12	8	17	11.8	8.5	12.4	8.9	11.9	9
2021	12	8	18	11.8	8.1	12.4	8.5	11.9	8.6
2021	12	8	19	11.8	7.9	12.4	8.5	11.9	8.3
2021	12	8	20	11.8	7.7	12.4	8.4	11.9	8.1
2021	12	8	21	11.8	7.3	12.4	8.2	11.9	7.8
2021	12	8	22	11.8	6.7	12.4	7.8	11.9	7.3
2021	12	8	23	11.8	6.2	12.4	7.2	11.8	7.1
2021	12	9	0	11.8	5.8	12.4	7	11.8	6.7
2021	12	9	1	11.7	5.3	12.4	6.9	11.8	6.3
2021	12	9	2	11.7	5.2	12.4	6.6	11.8	6.3
2021	12	9	3	11.6	5.4	12.4	6.9	11.8	6.5
2021	12	9	4	11.6	5	12.4	6.4	11.7	6.2
2021	12	9	5	11.5	4.6	12.3	6.1	11.7	5.8
2021	12	9	6	11.5	4.3	12.3	6	11.7	5.6
2021	12	9	7	11.4	4.1	12.3	5.7	11.6	5.4
2021	12	9	8	11.4	4.9	12.3	6.3	11.6	6
2021	12	9	9	11.3	6.7	12.3	7	11.6	6.7
2021	12	9	10	11.2	9.2	12.2	9.1	11.5	7.6
2021	12	9	11	11.2	12.6	12.2	9.9	11.5	8.7
2021	12	9	12	11.2	13.8	12.2	10.9	11.5	10.9
2021	12	9	13	11.2	12.7	12.1	11.1	11.5	10.4
2021	12	9	14	11.3	12.7	12.1	11.9	11.5	10.5
2021	12	9	15	11.4	12.7	12.1	11.8	11.5	10.2
2021	12	9	16	11.5	11	12.1	11.3	11.6	9.7
2021	12	9	17	11.6	10	12.1	10.2	11.6	8.8
2021	12	9	18	11.7	9.1	12.2	9.5	11.6	8.2
2021	12	9	19	11.8	7.9	12.2	8.9	11.7	7.6
2021	12	9	20	11.9	7	12.2	8.2	11.7	7.3
2021	12	9	21	11.9	6.4	12.2	8.1	11.7	7.1
2021	12	9	22	11.9	6.3	12.3	7.6	11.7	6.9
2021	12	9	23	11.9	5.7	12.3	7.4	11.7	6.7
2021	12	10	0	11.9	5.6	12.3	7.2	11.7	6.6
2021	12	10	1	11.9	5.3	12.3	6.9	11.6	6.4
2021	12	10	2	11.8	5.2	12.3	6.7	11.6	6.4
2021	12	10	3	11.8	5.2	12.3	6.9	11.6	6.5
2021	12	10	4	11.7	5.4	12.3	7	11.6	6.5
2021	12	10	5	11.7	5.4	12.3	6.9	11.5	6.5
2021	12	10	6	11.6	5.3	12.2	6.8	11.5	6.5
2021	12	10	7	11.5	5.3	12.2	6.8	11.5	6.5
2021	12	10	8	11.5	5.9	12.2	7.3	11.5	7
2021	12	10	9	11.4	8.1	12.2	8.4	11.5	8
2021	12	10	10	11.4	11	12.2	11	11.4	9.2
2021	12	10	11	11.3	13.9	12.2	12.1	11.4	10.3
2021	12	10	12	11.3	13	12.1	12	11.4	12.1
2021	12	10	13	11.4	12.9	12.1	11.8	11.5	12.3
2021	12	10	14	11.4	12.9	12.1	12.2	11.5	11.7
2021	12	10	15	11.5	12.9	12.1	12.4	11.6	11.4
2021	12	10	16	11.6	11.6	12.1	11.3	11.6	10.8
2021	12	10	17	11.7	10.8	12.2	10.7	11.7	10.3
2021	12	10	18	11.8	9.8	12.2	10.1	11.7	9.6
2021	12	10	19	11.9	8.8	12.2	9.4	11.8	9
2021	12	10	20	11.9	8.4	12.3	9.1	11.8	8.6
2021	12	10	21	12	7.8	12.3	8.9	11.8	8.3
2021	12	10	22	12	7.3	12.3	8.7	11.8	8
2021	12	10	23	12	7.1	12.4	8.5	11.8	7.7
2021	12	11	0	12	7.1	12.4	8.2	11.8	7.7
2021	12	11	1	12	6.7	12.4	7.9	11.8	7.4
2021	12	11	2	12	6.2	12.4	7.6	11.8	7.1
2021	12	11	3	11.9	6	12.4	7.6	11.8	7
2021	12	11	4	11.9	5.8	12.4	7.3	11.7	6.9
2021	12	11	5	11.8	5.8	12.4	7.5	11.7	6.9
2021	12	11	6	11.8	5.6	12.4	7.2	11.7	6.6
2021	12	11	7	11.7	5.5	12.4	7.1	11.7	6.6
2021	12	11	8	11.7	6.5	12.4	7.7	11.6	7.1
2021	12	11	9	11.6	8.3	12.3	8.3	11.6	7.9
2021	12	11	10	11.6	11.2	12.3	11.1	11.6	8.8
2021	12	11	11	11.5	14.6	12.3	12.4	11.6	9.9
2021	12	11	12	11.5	14.3	12.3	12.1	11.6	11.7
2021	12	11	13	11.6	13.7	12.3	11.6	11.6	12.2
2021	12	11	14	11.6	13.1	12.3	11.7	11.6	12.6
2021	12	11	15	11.7	13.3	12.3	12	11.7	12.5
2021	12	11	16	11.8	12.1	12.3	12	11.7	11.2
2021	12	11	17	11.9	10.6	12.3	10.9	11.8	10.3
2021	12	11	18	12	9.6	12.3	10.3	11.8	9.6
2021	12	11	19	12.1	9.2	12.4	9.8	11.9	9.3
2021	12	11	20	12.1	8.8	12.4	9.6	11.9	8.9
2021	12	11	21	12.2	8.4	12.5	9.3	11.9	8.7
2021	12	11	22	12.2	8	12.5	9.2	11.9	8.6
2021	12	11	23	12.2	7.7	12.5	9	11.9	8.4
2021	12	12	0	12.2	7.8	12.5	8.9	11.9	8.5
2021	12	12	1	12.2	7.6	12.5	8.7	11.9	8.3
2021	12	12	2	12.1	7.3	12.5	8.6	11.9	8.2
2021	12	12	3	12.1	7.3	12.5	8.4	11.9	8.1
2021	12	12	4	12.1	7.2	12.5	8.3	11.9	8.1
2021	12	12	5	12	7.1	12.5	8.2	11.9	7.9
2021	12	12	6	12	7	12.5	8.2	11.9	7.8
2021	12	12	7	11.9	7.1	12.5	8	11.8	7.9
2021	12	12	8	11.9	7.2	12.5	8.1	11.8	7.9
2021	12	12	9	11.9	9.1	12.5	9.2	11.8	9.1
2021	12	12	10	11.8	11.2	12.5	10.3	11.8	10
2021	12	12	11	11.8	10.2	12.5	10.2	11.8	10.8
2021	12	12	12	11.8	11.6	12.5	11.1	11.8	12.1
2021	12	12	13	11.8	11.7	12.5	11	11.8	12.4
2021	12	12	14	11.8	12.2	12.5	11.7	11.8	12.5
2021	12	12	15	11.8	12.1	12.4	11.6	11.9	12
2021	12	12	16	11.9	11.6	12.5	11.5	11.9	11.1
2021	12	12	17	12	11.2	12.5	11.7	12	10.6
2021	12	12	18	12	11	12.5	11.1	12	10.3
2021	12	12	19	12.1	10.9	12.5	11	12	10.2
2021	12	12	20	12.1	10.7	12.5	10.8	12.1	10
2021	12	12	21	12.2	10.4	12.5	10.5	12.1	9.9
2021	12	12	22	12.2	10	12.6	9.9	12.1	9.6
2021	12	12	23	12.2	9.4	12.6	9.3	12.1	9.1
2021	12	13	0	12.2	9.1	12.6	9.2	12.1	8.8
2021	12	13	1	12.3	8.9	12.6	8.7	12.1	8.6
2021	12	13	2	12.3	8.7	12.6	8.7	12.1	8.4
2021	12	13	3	12.2	8.2	12.6	8	12.1	8.1
2021	12	13	4	12.2	7.7	12.6	7.7	12.1	7.7
2021	12	13	5	12.2	7.3	12.6	7.1	12	7.4
2021	12	13	6	12.2	6.7	12.6	6.9	12	7
2021	12	13	7	12.1	6	12.6	6.2	12	6.3
2021	12	13	8	12.1	6.3	12.6	6	12	6.7
2021	12	13	9	12	7.7	12.6	7.1	11.9	7.7
2021	12	13	10	12	9.2	12.5	8.2	11.9	8.2
2021	12	13	11	11.9	9.5	12.5	8.3	11.9	8.8
2021	12	13	12	11.9	12.3	12.5	9	11.8	9.7
2021	12	13	13	11.9	10.9	12.5	9	11.8	8.8
2021	12	13	14	11.9	9.7	12.4	8.5	11.8	8.7
2021	12	13	15	11.9	9	12.4	8	11.8	7.8
2021	12	13	16	12	7.8	12.4	7.4	11.8	6.9
2021	12	13	17	12	6.8	12.4	6.4	11.8	6.4
2021	12	13	18	12	6.1	12.4	6	11.8	5.8
2021	12	13	19	12	5.5	12.4	5.4	11.8	5.2
2021	12	13	20	12	4.6	12.3	5.3	11.7	4.8
2021	12	13	21	11.9	4.4	12.3	5	11.7	4.5
2021	12	13	22	11.9	4.7	12.3	5.2	11.6	4.8
2021	12	13	23	11.8	4.6	12.3	5.2	11.6	5.1
2021	12	14	0	11.8	4.1	12.3	4.9	11.5	4.7
2021	12	14	1	11.7	3.6	12.2	4.7	11.5	4.6
2021	12	14	2	11.6	3.5	12.2	4.3	11.5	4.5
2021	12	14	3	11.5	3.7	12.2	4.5	11.4	4.9
2021	12	14	4	11.4	3.9	12.1	4.5	11.4	5.1
2021	12	14	5	11.4	3.7	12.1	4.6	11.3	5
2021	12	14	6	11.3	3.3	12	4.3	11.3	4.7
2021	12	14	7	11.2	3.1	12	4.3	11.2	4.6
2021	12	14	8	11.1	4.7	12	4.7	11.2	5.2
2021	12	14	9	11.1	6.5	11.9	5.5	11.2	5.5
2021	12	14	10	11	9.3	11.9	8.1	11.1	5.7
2021	12	14	11	11	12.9	11.8	8.5	11.1	6.1
2021	12	14	12	10.9	12.5	11.8	8	11.1	8.2
2021	12	14	13	11	11.7	11.8	8.4	11.1	8.1
2021	12	14	14	11	11.6	11.7	8.7	11.1	8.2
2021	12	14	15	11.1	11.8	11.7	9.1	11.1	8
2021	12	14	16	11.2	8.8	11.7	8.6	11.1	7.5
2021	12	14	17	11.3	7.4	11.7	7.4	11.2	6.7
2021	12	14	18	11.4	6.1	11.7	6.4	11.2	5.9
2021	12	14	19	11.4	5.4	11.7	6.1	11.2	5.5
2021	12	14	20	11.5	4.8	11.7	5.8	11.2	5.2
2021	12	14	21	11.5	4.4	11.7	5.6	11.2	5
2021	12	14	22	11.5	3.9	11.7	5.2	11.2	4.7
2021	12	14	23	11.5	3.6	11.7	5.1	11.1	4.5
2021	12	15	0	11.4	3.6	11.7	4.9	11.1	4.4
2021	12	15	1	11.4	3.3	11.7	4.8	11.1	4.3
2021	12	15	2	11.3	3	11.7	4.4	11	4.2
2021	12	15	3	11.2	2.8	11.7	4.2	11	4.1
2021	12	15	4	11.2	2.8	11.6	4.2	11	4
2021	12	15	5	11.1	2.8	11.6	4.4	10.9	4.1
2021	12	15	6	11	2.7	11.6	4.2	10.9	4
2021	12	15	7	10.9	2.4	11.6	4.2	10.8	3.9
2021	12	15	8	10.8	3.6	11.5	4.8	10.8	4.4
2021	12	15	9	10.7	5.9	11.5	5.8	10.8	5.3
2021	12	15	10	10.7	8.3	11.5	7.5	10.8	6.2
2021	12	15	11	10.6	13.4	11.5	10	10.7	7.6
2021	12	15	12	10.6	14.6	11.4	10	10.7	9.1
2021	12	15	13	10.6	13.3	11.4	10.5	10.7	9.6
2021	12	15	14	10.7	12.8	11.4	10.5	10.8	10.2
2021	12	15	15	10.8	13	11.4	10.9	10.8	9.7
2021	12	15	16	10.9	10.9	11.4	9.8	10.9	8.6
2021	12	15	17	11	9.1	11.4	8.8	10.9	7.7
2021	12	15	18	11.1	7.7	11.4	8.1	11	7.1
2021	12	15	19	11.2	6.8	11.4	7.5	11	6.6
2021	12	15	20	11.3	6.2	11.5	7.1	11	6.3
2021	12	15	21	11.3	5.7	11.5	6.8	11	6
2021	12	15	22	11.4	5.5	11.5	6.5	11	5.8
2021	12	15	23	11.4	5.1	11.5	6.6	11	5.7
2021	12	16	0	11.4	5	11.5	6.4	11	5.5
2021	12	16	1	11.3	4.8	11.5	6.3	11	5.4
2021	12	16	2	11.3	4.7	11.5	6.2	11	5.3
2021	12	16	3	11.3	4.7	11.5	6.2	11	5.3
2021	12	16	4	11.2	4.4	11.5	5.9	10.9	5.3
2021	12	16	5	11.1	4.2	11.5	5.7	10.9	5.2
2021	12	16	6	11.1	4.2	11.5	5.6	10.9	5.2
2021	12	16	7	11	4.3	11.5	5.6	10.9	5.3
2021	12	16	8	11	4.9	11.5	6.3	10.8	5.9
2021	12	16	9	10.9	6.9	11.5	7.3	10.8	7.1
2021	12	16	10	10.9	10.6	11.5	10.1	10.8	7.9
2021	12	16	11	10.8	14.2	11.5	11.2	10.8	8.8
2021	12	16	12	10.8	15.9	11.4	11.3	10.8	10
2021	12	16	13	10.9	14.3	11.4	11.2	10.8	10.7
2021	12	16	14	10.9	12.6	11.4	10.9	10.9	10.7
2021	12	16	15	11	12.5	11.5	11	10.9	10.3
2021	12	16	16	11.1	11.8	11.5	10.9	11	10.2
2021	12	16	17	11.2	11.1	11.5	10.5	11	10
2021	12	16	18	11.3	10.7	11.5	10.3	11.1	9.8
2021	12	16	19	11.4	10.6	11.5	10.3	11.1	9.6
2021	12	16	20	11.5	10.5	11.6	10.2	11.2	9.4
2021	12	16	21	11.6	10.1	11.6	9.7	11.2	9.2
2021	12	16	22	11.6	9.7	11.6	9.4	11.2	8.9
2021	12	16	23	11.7	9.3	11.6	9.2	11.3	8.8
2021	12	17	0	11.7	9	11.7	9	11.3	8.7
2021	12	17	1	11.7	8.8	11.6	8.8	11.3	8.5
2021	12	17	2	11.7	8.7	11.5	8.7	11.3	8.4
2021	12	17	3	11.7	8.5	11.6	8.5	11.3	8.3
2021	12	17	4	11.7	8.5	11.7	8.4	11.2	8.2
2021	12	17	5	11.6	8.5	11.4	8.6	11.2	8.3
2021	12	17	6	11.6	8.6	11.6	8.6	11.1	8.4
2021	12	17	7	11.5	8.6	11.6	8.5	11.1	8.4
2021	12	17	8	11.5	8.7	11.7	8.7	11.1	8.6
2021	12	17	9	11.5	9.1	11.8	9.1	11.1	9.5
2021	12	17	10	11.5	11.1	11.8	10.1	11	10.3
2021	12	17	11	11.5	10.3	11.8	9.6	11.1	10.1
2021	12	17	12	11.5	11	11.8	9.8	11.1	11.1
2021	12	17	13	11.5	10.5	11.8	9.9	11.1	11.1
2021	12	17	14	11.5	9.4	11.8	9	11.1	10
2021	12	17	15	11.5	9.6	11.8	9.2	11.2	9.5
2021	12	17	16	11.6	8.3	11.8	8	11.2	8.6
2021	12	17	17	11.6	7	11.8	6.8	11.2	7.5
2021	12	17	18	11.7	5.5	11.9	5.3	11.3	6.1
2021	12	17	19	11.7	4	11.9	3.6	11.3	4.8
2021	12	17	20	11.6	3.3	11.9	3	11.3	4.3
2021	12	17	21	11.6	2.3	11.8	1.7	11.2	3.8
2021	12	17	22	11.5	1.9	11.8	1.2	11.2	3.4
2021	12	17	23	11.5	1.2	11.8	0.1	11.1	3
2021	12	18	0	11.3	1.1	11.7	0.2	11.1	3
2021	12	18	1	11.2	0.8	11.7	-0.2	11	3.1
2021	12	18	2	11.1	1	11.6	0.1	11	3.1
2021	12	18	3	11	1	11.6	0.3	10.9	3.1
2021	12	18	4	10.9	0.9	11.5	0.3	10.8	3.1
2021	12	18	5	10.7	0.9	11.4	0	10.8	3
2021	12	18	6	10.6	0.6	11.3	0.1	10.7	3
2021	12	18	7	10.5	0.6	11.3	0.1	10.6	3
2021	12	18	8	10.4	0.8	11.2	0	10.6	3.1
2021	12	18	9	10.3	1.4	11.1	0.1	10.5	3.1
2021	12	18	10	10.2	4	11	0.7	10.4	2.9
2021	12	18	11	10	5.6	11	2.3	10.4	3.5
2021	12	18	12	10	5.2	10.9	2.3	10.3	5.3
2021	12	18	13	9.9	5.2	10.8	3	10.2	6.3
2021	12	18	14	9.9	5.7	10.8	4.2	10.2	5.9
2021	12	18	15	9.9	6	10.7	3.7	10.2	5.3
2021	12	18	16	10	4	10.7	3.3	10.2	4.3
2021	12	18	17	10	3.1	10.6	2.7	10.2	3.4
2021	12	18	18	10	2.7	10.6	2.4	10.1	3.1
2021	12	18	19	10	2.5	10.6	2.3	10.1	2.8
2021	12	18	20	10.1	1.6	10.5	2	10.1	2.4
2021	12	18	21	10.1	1	10.5	2	10.1	2.2
2021	12	18	22	10	0.7	10.5	1.9	10.1	1.9
2021	12	18	23	10	0.6	10.4	1.9	10	2
2021	12	19	0	10	0.5	10.4	1.6	10	1.8
2021	12	19	1	9.9	0.2	10.4	1	9.9	1.7
2021	12	19	2	9.8	-0.2	10.4	0.9	9.9	1.5
2021	12	19	3	9.8	-0.5	10.3	0.4	9.9	1.4
2021	12	19	4	9.7	-0.6	10.3	0.2	9.8	1.3
2021	12	19	5	9.6	-0.6	10.3	0.2	9.8	1.3
2021	12	19	6	9.5	-0.6	10.2	0.1	9.8	1.3
2021	12	19	7	9.4	-0.6	10.2	0.2	9.7	1.3
2021	12	19	8	9.4	0.2	10.2	0.4	9.7	1.5
2021	12	19	9	9.3	1.6	10.1	1.1	9.6	1.7
2021	12	19	10	9.2	4.3	10.1	3.1	9.6	2.4
2021	12	19	11	9.2	7.2	10	3.7	9.6	3.2
2021	12	19	12	9.2	9.6	10	4.3	9.6	4.2
2021	12	19	13	9.2	7.9	9.9	5.2	9.5	5.3
2021	12	19	14	9.2	6.6	9.9	5.1	9.5	5.8
2021	12	19	15	9.3	6.3	9.9	5.1	9.6	5.6
2021	12	19	16	9.4	5.5	9.9	5	9.6	5.3
2021	12	19	17	9.5	5	9.8	4.6	9.6	4.7
2021	12	19	18	9.6	4.8	9.8	4.5	9.6	4.4
2021	12	19	19	9.6	4.7	9.8	4.2	9.7	4.4
2021	12	19	20	9.7	4.5	9.8	4.1	9.7	4.4
2021	12	19	21	9.7	4.4	9.8	4	9.7	4.3
2021	12	19	22	9.7	4.2	9.8	3.8	9.7	4.2
2021	12	19	23	9.8	4	9.8	3.5	9.7	4
2021	12	20	0	9.8	3.4	9.8	3.4	9.7	3.8
2021	12	20	1	9.8	3.5	9.8	3.4	9.7	4
2021	12	20	2	9.8	3.3	9.8	3.2	9.7	3.8
2021	12	20	3	9.8	2	9.8	2.9	9.7	3.1
2021	12	20	4	9.7	2.1	9.8	2.7	9.7	3.1
2021	12	20	5	9.7	2.1	9.8	3	9.7	3.1
2021	12	20	6	9.7	2.3	9.8	3	9.7	3.3
2021	12	20	7	9.7	2.3	9.8	3.2	9.7	3.4
2021	12	20	8	9.6	2.8	9.8	3.6	9.6	3.9
2021	12	20	9	9.6	3.8	9.8	4.2	9.6	4.8
2021	12	20	10	9.5	7.9	9.8	6	9.6	5.7
2021	12	20	11	9.5	11.3	9.8	7.5	9.6	7.3
2021	12	20	12	9.5	8.7	9.8	6.6	9.6	8
2021	12	20	13	9.6	9.9	9.8	7.7	9.7	8.9
2021	12	20	14	9.6	10.3	9.8	8.7	9.7	8.7
2021	12	20	15	9.7	11.1	9.8	8.6	9.7	8
2021	12	20	16	9.7	8.7	9.8	8.1	9.8	7.2
2021	12	20	17	9.9	7.5	9.8	6.8	9.8	6.1
2021	12	20	18	10	6.3	9.8	6	9.9	5.5
2021	12	20	19	10	5	9.9	5.6	9.9	4.9
2021	12	20	20	10.1	4.6	9.9	5.3	10	4.7
2021	12	20	21	10.2	4.1	9.9	4.9	10	4.5
2021	12	20	22	10.2	4	9.9	5.2	10	4.5
2021	12	20	23	10.2	3.5	10	4.8	10	4.2
2021	12	21	0	10.2	3.2	10	4.7	10	4
2021	12	21	1	10.2	3.1	10	4.6	9.9	3.9
2021	12	21	2	10.1	3.1	10	4.5	9.9	3.8
2021	12	21	3	10.1	3	10	4.3	9.9	3.8
2021	12	21	4	10.1	2.9	10	4.4	9.9	3.8
2021	12	21	5	10	2.8	10	4.3	9.9	3.7
2021	12	21	6	9.9	3.1	10	4.5	9.8	3.9
2021	12	21	7	9.9	3.2	10	4.6	9.8	4.1
2021	12	21	8	9.8	3.8	10	5	9.8	4.6
2021	12	21	9	9.8	4.9	10	5.6	9.8	5.7
2021	12	21	10	9.8	8.2	10	7.7	9.8	6.1
2021	12	21	11	9.7	14.2	10	10.2	9.8	7.3
2021	12	21	12	9.7	14.4	10	10	9.8	8.5
2021	12	21	13	9.8	12.5	10	10.1	9.8	9.5
2021	12	21	14	9.8	12.4	10	10.8	9.8	8.8
2021	12	21	15	10	12.2	10.1	10.5	9.9	9.1
2021	12	21	16	10.1	11.1	10.1	10.4	9.9	8.6
2021	12	21	17	10.2	9.7	10.1	9.7	10	7.7
2021	12	21	18	10.3	8.8	10.1	8.9	10	7.1
2021	12	21	19	10.4	7.6	10.2	8.3	10.1	6.8
2021	12	21	20	10.5	7.1	10.3	7.8	10.1	6.5
2021	12	21	21	10.6	6.8	10.3	7.6	10.1	6.3
2021	12	21	22	10.7	6.4	10.3	7.6	10.2	6.2
2021	12	21	23	10.7	6.3	10.4	7.5	10.2	6.2
2021	12	22	0	10.7	6	10.4	7	10.2	6.1
2021	12	22	1	10.7	5.9	10.4	7	10.2	6.1
2021	12	22	2	10.7	5.8	10.5	6.7	10.2	6
2021	12	22	3	10.7	5.2	10.5	6.5	10.2	5.8
2021	12	22	4	10.6	5	10.5	6.3	10.2	5.5
2021	12	22	5	10.6	4.7	10.5	6	10.2	5.4
2021	12	22	6	10.6	4.8	10.5	6	10.2	5.4
2021	12	22	7	10.5	5	10.6	6.1	10.1	5.7
2021	12	22	8	10.5	6.1	10.6	6.8	10.1	6.4
2021	12	22	9	10.4	6.9	10.6	7.5	10.1	6.8
2021	12	22	10	10.4	7.8	10.6	8.3	10.1	8.3
2021	12	22	11	10.4	9.2	10.6	8.5	10.1	9.1
2021	12	22	12	10.3	9.8	10.6	9.4	10.1	9.2
2021	12	22	13	10.4	10.3	10.6	9.6	10.1	8.9
2021	12	22	14	10.4	10.6	10.6	10.1	10.2	8.6
2021	12	22	15	10.4	10.6	10.6	9.6	10.2	7.8
2021	12	22	16	10.4	8.5	10.6	8.1	10.3	7
2021	12	22	17	10.5	7.1	10.7	6.8	10.3	6.1
2021	12	22	18	10.6	5.7	10.7	6.1	10.3	5.3
2021	12	22	19	10.6	4.6	10.7	5.5	10.3	4.7
2021	12	22	20	10.7	3.8	10.8	4.9	10.3	4.4
2021	12	22	21	10.7	3.7	10.8	4.7	10.3	4.1
2021	12	22	22	10.6	3.2	10.8	4.6	10.3	3.8
2021	12	22	23	10.6	2.7	10.8	4.3	10.2	3.6
2021	12	23	0	10.6	2.6	10.8	4.2	10.2	3.4
2021	12	23	1	10.5	2.1	10.8	3.9	10.2	3.2
2021	12	23	2	10.4	1.9	10.8	3.6	10.1	3.2
2021	12	23	3	10.3	1.7	10.8	3.5	10.1	3.2
2021	12	23	4	10.3	1.5	10.7	3	10	3.1
2021	12	23	5	10.2	1.1	10.7	2.8	10	2.8
2021	12	23	6	10.1	1	10.7	3.1	10	2.6
2021	12	23	7	10	0.6	10.6	2.4	9.9	2.3
2021	12	23	8	9.9	1.2	10.6	2.6	9.9	2.6
2021	12	23	9	9.8	3.3	10.6	3.5	9.8	3.3
2021	12	23	10	9.7	6.5	10.5	5.5	9.8	4.3
2021	12	23	11	9.7	12.3	10.5	7.7	9.8	5.6
2021	12	23	12	9.6	12.6	10.5	7.4	9.7	6.2
2021	12	23	13	9.6	10.8	10.4	8.7	9.7	6.9
2021	12	23	14	9.7	11	10.4	9.6	9.7	6.8
2021	12	23	15	9.7	11.4	10.4	9.2	9.8	6.9
2021	12	23	16	9.8	8.5	10.4	8.5	9.8	6.6
2021	12	23	17	9.9	7.1	10.4	7.4	9.8	6
2021	12	23	18	10	6	10.4	6.6	9.8	5.4
2021	12	23	19	10.1	5.1	10.4	6.1	9.8	5.1
2021	12	23	20	10.2	4.6	10.4	5.8	9.9	4.7
2021	12	23	21	10.2	4.2	10.4	5.6	9.9	4.6
2021	12	23	22	10.2	4.1	10.4	5.3	9.9	4.4
2021	12	23	23	10.3	3.8	10.5	5.3	9.9	4.3
2021	12	24	0	10.2	3.7	10.5	5.2	9.9	4.2
2021	12	24	1	10.2	3.2	10.5	4.9	9.8	4.1
2021	12	24	2	10.2	2.9	10.5	4.7	9.8	3.9
2021	12	24	3	10.1	2.8	10.5	4.7	9.8	3.8
2021	12	24	4	10.1	2.6	10.5	4.5	9.8	3.7
2021	12	24	5	10	2.4	10.5	4.2	9.8	3.6
2021	12	24	6	10	2.3	10.4	3.9	9.8	3.5
2021	12	24	7	9.9	2	10.4	4	9.7	3.4
2021	12	24	8	9.8	3.2	10.4	4.6	9.7	4
2021	12	24	9	9.8	5.2	10.4	5.7	9.7	4.8
2021	12	24	10	9.7	8.4	10.4	7.8	9.7	5.9
2021	12	24	11	9.7	14.5	10.4	11.6	9.7	7.5
2021	12	24	12	9.7	12.9	10.3	10.4	9.7	8.7
2021	12	24	13	9.7	12.6	10.3	11.3	9.7	10.2
2021	12	24	14	9.8	12.1	10.3	11.1	9.7	10.5
2021	12	24	15	9.8	11.7	10.3	10.6	9.8	10
2021	12	24	16	9.9	11	10.4	10.2	9.8	9.7
2021	12	24	17	10	10.3	10.4	9.7	9.9	9.1
2021	12	24	18	10.1	9.7	10.4	9.3	9.9	8.7
2021	12	24	19	10.2	9.3	10.5	9	10	8.4
2021	12	24	20	10.3	9.1	10.5	8.8	10.1	8.4
2021	12	24	21	10.4	8.9	10.6	8.8	10.1	8.3
2021	12	24	22	10.5	8.5	10.6	8.5	10.2	8.1
2021	12	24	23	10.5	8.2	10.7	8.2	10.2	7.9
2021	12	25	0	10.6	8	10.7	8.1	10.2	7.7
2021	12	25	1	10.6	7.8	10.7	8.1	10.2	7.7
2021	12	25	2	10.6	7.7	10.8	8	10.3	7.6
2021	12	25	3	10.6	7.6	10.8	7.9	10.3	7.6
2021	12	25	4	10.7	7.7	10.8	8	10.3	7.7
2021	12	25	5	10.7	7.4	10.8	7.6	10.3	7.4
2021	12	25	6	10.7	7.6	10.9	7.8	10.3	7.5
2021	12	25	7	10.7	7.3	10.9	7.4	10.3	7.2
2021	12	25	8	10.7	7.2	10.9	7.5	10.3	7.1
2021	12	25	9	10.7	8.7	10.9	7.6	10.3	7.6
2021	12	25	10	10.7	10	10.9	8.4	10.3	8.7
2021	12	25	11	10.7	8.7	10.9	8	10.3	8.7
2021	12	25	12	10.7	8.8	10.9	7.8	10.3	8.9
2021	12	25	13	10.7	7.8	10.9	7.1	10.4	8.3
2021	12	25	14	10.7	8.2	10.9	7.3	10.4	8.6
2021	12	25	15	10.7	8.4	10.9	7.9	10.4	8.3
2021	12	25	16	10.7	6.7	10.9	6.2	10.4	7.5
2021	12	25	17	10.7	6	10.9	5.5	10.5	6.4
2021	12	25	18	10.8	5.3	10.9	4.9	10.5	5.8
2021	12	25	19	10.7	5	10.9	4.4	10.5	5.5
2021	12	25	20	10.7	4.5	10.9	4.3	10.4	5.1
2021	12	25	21	10.7	4.1	10.9	3.8	10.4	4.8
2021	12	25	22	10.7	3.4	10.9	3.6	10.4	4.3
2021	12	25	23	10.6	2.9	10.9	2.8	10.4	3.7
2021	12	26	0	10.5	2.5	10.9	2.5	10.3	3.4
2021	12	26	1	10.5	2.1	10.8	2.2	10.3	3.1
2021	12	26	2	10.4	1.8	10.8	1.9	10.2	2.9
2021	12	26	3	10.3	1.4	10.8	1.5	10.2	2.6
2021	12	26	4	10.2	1.2	10.7	0.9	10.1	2.4
2021	12	26	5	10.1	0.8	10.7	1.4	10.1	2.3
2021	12	26	6	10	0.8	10.6	0.6	10	2.1
2021	12	26	7	9.9	0.9	10.6	0.4	10	2.2
2021	12	26	8	9.8	1	10.6	0.1	9.9	2.3
2021	12	26	9	9.7	2.1	10.5	0.8	9.9	2.6
2021	12	26	10	9.6	3.1	10.4	1.2	9.8	3.6
2021	12	26	11	9.6	4.4	10.4	2.3	9.8	4.2
2021	12	26	12	9.5	4.4	10.3	2.1	9.7	4.8
2021	12	26	13	9.4	4.7	10.2	2.5	9.7	5.5
2021	12	26	14	9.4	3.9	10.2	1.9	9.7	4.9
2021	12	26	15	9.4	3.2	10.1	1.2	9.7	4.8
2021	12	26	16	9.4	2.7	10.1	1.9	9.7	4.1
2021	12	26	17	9.4	1.6	10	0.1	9.7	3.2
2021	12	26	18	9.4	1	10	-0.2	9.7	2.7
2021	12	26	19	9.3	0.5	10	-0.3	9.7	2.4
2021	12	26	20	9.3	0.2	9.9	-0.9	9.6	2.2
2021	12	26	21	9.3	0.1	9.9	-0.9	9.6	2.1
2021	12	26	22	9.2	-0.3	9.8	-1.1	9.6	2
2021	12	26	23	9.2	-0.3	9.8	-1.2	9.5	1.9
2021	12	27	0	9.1	-0.4	9.7	-1.2	9.5	1.9
2021	12	27	1	9	-0.5	9.7	-1.4	9.4	1.9
2021	12	27	2	9	-0.7	9.7	-1.5	9.4	2
2021	12	27	3	8.9	-0.9	9.6	-1.8	9.4	1.8
2021	12	27	4	8.8	-1.2	9.6	-2.1	9.3	1.6
2021	12	27	5	8.8	-1.6	9.5	-2.4	9.3	1.4
2021	12	27	6	8.7	-1.5	9.4	-1.9	9.2	1.3
2021	12	27	7	8.6	-1.7	9.4	-2.2	9.2	1.2
2021	12	27	8	8.6	-1.1	9.3	-2.1	9.2	1.3
2021	12	27	9	8.5	-0.1	9.3	-1.8	9.1	1.4
2021	12	27	10	8.4	1.4	9.2	-0.6	9.1	1.7
2021	12	27	11	8.4	5.4	9.2	0.9	9.1	1.9
2021	12	27	12	8.3	3.9	9.1	0.6	9	2.5
2021	12	27	13	8.3	3	9.1	0.9	9	3.3
2021	12	27	14	8.3	3	9.1	1.1	9	3.3
2021	12	27	15	8.3	5	9	2.3	9	3.8
2021	12	27	16	8.4	3.1	9	2.1	9	3
2021	12	27	17	8.4	2.7	8.9	1.5	9	2.4
2021	12	27	18	8.4	2.1	8.9	1.3	9	1.6
2021	12	27	19	8.5	1.9	8.9	1.1	9	1.7
2021	12	27	20	8.5	1.5	8.9	0.8	9	1.5
2021	12	27	21	8.5	1	8.8	0.5	8.9	1.3
2021	12	27	22	8.5	0.9	8.8	0.5	8.9	1.3
2021	12	27	23	8.5	1.1	8.8	0.6	8.9	1.4
2021	12	28	0	8.5	1.3	8.8	0.5	8.9	1.6
2021	12	28	1	8.5	1.4	8.7	0.6	8.8	1.7
2021	12	28	2	8.5	1.4	8.7	0.8	8.8	1.8
2021	12	28	3	8.4	1.4	8.7	0.7	8.8	1.9
2021	12	28	4	8.4	1.2	8.7	0.6	8.8	2
2021	12	28	5	8.4	1	8.7	0.6	8.8	2
2021	12	28	6	8.4	0.9	8.7	0.8	8.7	1.9
2021	12	28	7	8.3	0.9	8.6	0.8	8.7	1.9
2021	12	28	8	8.3	1.4	8.6	1	8.7	2.3
2021	12	28	9	8.3	2	8.6	1.6	8.7	3
2021	12	28	10	8.3	3.3	8.6	2.6	8.7	3.9
2021	12	28	11	8.3	5.1	8.6	3.6	8.7	4.8
2021	12	28	12	8.3	5.6	8.5	4.3	8.7	5.7
2021	12	28	13	8.3	5.6	8.5	4.4	8.7	5.7
2021	12	28	14	8.3	5.1	8.5	4.1	8.7	5.7
2021	12	28	15	8.3	5.3	8.5	4.6	8.8	5.6
2021	12	28	16	8.4	4.3	8.5	4.3	8.8	4.5
2021	12	28	17	8.4	3.3	8.5	3.5	8.8	3.6
2021	12	28	18	8.5	2.6	8.6	3.1	8.9	2.8
2021	12	28	19	8.5	1.8	8.6	2.7	8.9	2.4
2021	12	28	20	8.6	1.1	8.6	2	8.9	2.2
2021	12	28	21	8.6	1.6	8.6	2.3	8.9	2.6
2021	12	28	22	8.6	1.9	8.6	2.6	8.9	2.8
2021	12	28	23	8.6	1.7	8.6	2.3	8.9	2.7
2021	12	29	0	8.5	0.9	8.7	1.7	8.8	2.2
2021	12	29	1	8.5	0.5	8.7	1.6	8.8	1.9
2021	12	29	2	8.5	0.4	8.7	1.7	8.8	1.9
2021	12	29	3	8.4	0.5	8.7	1.5	8.8	1.9
2021	12	29	4	8.4	0.2	8.7	1.3	8.8	1.8
2021	12	29	5	8.4	0.1	8.7	1.6	8.8	1.7
2021	12	29	6	8.3	0.2	8.7	1.6	8.7	1.8
2021	12	29	7	8.3	0.4	8.7	1.8	8.7	2
2021	12	29	8	8.3	0.9	8.7	2.2	8.7	2.5
2021	12	29	9	8.2	4.1	8.7	4.5	8.7	4
2021	12	29	10	8.2	5	8.6	4.8	8.7	5.1
2021	12	29	11	8.2	5.9	8.6	5.5	8.7	6
2021	12	29	12	8.2	6.8	8.6	6.2	8.7	7
2021	12	29	13	8.2	7.5	8.7	6.7	8.7	7.5
2021	12	29	14	8.2	8.9	8.6	8.3	8.7	7.4
2021	12	29	15	8.3	7.7	8.7	7.1	8.8	7.7
2021	12	29	16	8.3	6.9	8.7	6.4	8.8	6.9
2021	12	29	17	8.4	6.3	8.7	5.9	8.9	6.5
2021	12	29	18	8.5	5.8	8.7	5.8	8.9	6.2
2021	12	29	19	8.6	5.5	8.8	5.6	9	6
2021	12	29	20	8.7	5	8.8	5.3	9	5.6
2021	12	29	21	8.7	4.6	8.8	5.1	9.1	5.4
2021	12	29	22	8.8	4.7	8.9	5	9.1	5.4
2021	12	29	23	8.8	4.7	8.9	5.1	9.1	5.4
2021	12	30	0	8.9	4.7	8.9	5	9.1	5.3
2021	12	30	1	8.9	4.6	9	5	9.1	5.3
2021	12	30	2	8.9	4.6	9	4.8	9.1	5.3
2021	12	30	3	8.9	4.1	9	4.6	9.2	4.9
2021	12	30	4	8.9	3.8	9.1	4.5	9.2	4.6
2021	12	30	5	8.9	3.5	9.1	4.5	9.2	4.4
2021	12	30	6	8.9	3.2	9.1	4.4	9.2	4.1
2021	12	30	7	8.9	3.5	9.1	4.4	9.2	3.8
2021	12	30	8	8.9	3.7	9.1	4.7	9.2	4.1
2021	12	30	9	8.9	5.4	9.1	5.3	9.2	4.6
2021	12	30	10	8.9	6.8	9.1	6.2	9.1	5.7
2021	12	30	11	8.9	9.3	9.1	7.2	9.1	6.4
2021	12	30	12	8.9	7.2	9.2	6.7	9.1	6.5
2021	12	30	13	8.9	9	9.2	8.1	9.1	6.8
2021	12	30	14	8.9	9.1	9.2	8.2	9.2	6.6
2021	12	30	15	9	9.7	9.2	7.7	9.2	6
2021	12	30	16	9.1	7.5	9.2	7.3	9.2	5.5
2021	12	30	17	9.1	6.4	9.2	5.8	9.2	4.5
2021	12	30	18	9.2	5.5	9.2	5	9.3	3.6
2021	12	30	19	9.2	4.6	9.3	4.2	9.3	3
2021	12	30	20	9.3	4	9.3	3.6	9.2	2.5
2021	12	30	21	9.3	3.3	9.3	3.2	9.2	2.2
2021	12	30	22	9.3	2.7	9.3	2.2	9.2	1.9
2021	12	30	23	9.3	2.4	9.3	2.1	9.2	1.6
2021	12	31	0	9.3	1.9	9.3	1.8	9.1	1.4
2021	12	31	1	9.2	1.4	9.3	1	9.1	1.2
2021	12	31	2	9.2	1	9.3	0.8	9	1.1
2021	12	31	3	9.1	0.6	9.3	0.3	9	1.2
2021	12	31	4	9.1	0.1	9.2	0.3	9	1.1
2021	12	31	5	9	-0.2	9.2	0.4	8.9	1.1
2021	12	31	6	8.9	-0.3	9.2	0.6	8.8	1.2
2021	12	31	7	8.8	0.2	9.1	0.1	8.8	1.2
2021	12	31	8	8.7	1	9.1	0.5	8.8	1.4
2021	12	31	9	8.7	1.6	9.1	0.8	8.7	1.9
2021	12	31	10	8.6	2.2	9	0.5	8.7	2.3
2021	12	31	11	8.5	2.6	9	0.2	8.7	2.9
2021	12	31	12	8.4	3	8.9	0.5	8.6	3.8
2021	12	31	13	8.4	1.9	8.9	-0.1	8.6	3.4
2021	12	31	14	8.3	2.3	8.9	0.6	8.6	4.1
2021	12	31	15	8.3	1.4	8.8	-0.1	8.6	3.5
2021	12	31	16	8.3	1.4	8.8	-0.1	8.6	3
2021	12	31	17	8.3	1	8.8	-0.2	8.6	2.7
2021	12	31	18	8.3	0.9	8.7	-0.2	8.6	2.4
2021	12	31	19	8.2	0.6	8.7	-0.2	8.6	2.3
2021	12	31	20	8.2	0.5	8.7	-0.4	8.6	2.2
2021	12	31	21	8.2	0.4	8.7	-0.3	8.6	2
2021	12	31	22	8.2	0.2	8.6	-0.2	8.6	2.1
2021	12	31	23	8.1	0.4	8.6	-0.1	8.6	2.2
2022	1	1	0	8.1	0.6	8.6	0	8.6	2.3
2022	1	1	1	8.1	0.4	8.5	0.1	8.5	2.4
2022	1	1	2	8	0.5	8.5	0.2	8.5	2.5
2022	1	1	3	8	0.4	8.4	0.2	8.5	2.5
2022	1	1	4	8	0.4	8.4	0.2	8.5	2.5
2022	1	1	5	7.9	0.3	8.4	-0.1	8.4	2.5
2022	1	1	6	7.9	0.1	8.4	-0.2	8.4	2.5
2022	1	1	7	7.9	-0.4	8.4	0	8.4	2.5
2022	1	1	8	7.8	0.3	8.3	0.1	8.4	2.5
2022	1	1	9	7.8	1.6	8.3	0.4	8.4	2.4
2022	1	1	10	7.8	2.8	8.3	1.2	8.4	2.7
2022	1	1	11	7.8	5.1	8.3	3.1	8.3	3.6
2022	1	1	12	7.8	4.6	8.3	2.8	8.3	4.5
2022	1	1	13	7.8	4.2	8.2	2.9	8.3	4.9
2022	1	1	14	7.8	3.5	8.2	2.1	8.3	4.9
2022	1	1	15	7.9	3.1	8.2	2.3	8.3	4.7
2022	1	1	16	7.9	2.5	8.2	1.4	8.3	4.1
2022	1	1	17	7.9	2.2	8.2	1.7	8.4	3.5
2022	1	1	18	8	1.7	8.2	1.7	8.4	3.2
2022	1	1	19	8	1.5	8.3	1.7	8.4	3
2022	1	1	20	8	1.4	8.3	1.6	8.4	2.9
2022	1	1	21	8.1	1.3	8.3	1.5	8.4	2.8
2022	1	1	22	8.1	1.1	8.3	1.4	8.4	2.7
2022	1	1	23	8.1	1	8.3	1.3	8.4	2.5
2022	1	2	0	8.1	0.3	8.3	0.8	8.4	2
2022	1	2	1	8	-0.2	8.3	0.5	8.4	1.7
2022	1	2	2	8	-0.3	8.3	0.6	8.4	1.6
2022	1	2	3	8	-0.7	8.3	0.3	8.4	1.3
2022	1	2	4	7.9	-0.7	8.3	0.2	8.3	1.4
2022	1	2	5	7.9	-0.8	8.3	0	8.3	1.2
2022	1	2	6	7.9	-1.1	8.2	-0.3	8.3	1
2022	1	2	7	7.8	-1.4	8.2	-0.5	8.3	0.9
2022	1	2	8	7.8	-0.8	8.2	-0.2	8.3	1
2022	1	2	9	7.7	0.3	8.2	0.5	8.2	1.2
2022	1	2	10	7.6	2.6	8.2	1.7	8.2	1.5
2022	1	2	11	7.6	7.8	8.2	3.3	8.2	2.3
2022	1	2	12	7.6	10.5	8.2	3.8	8.2	3.6
2022	1	2	13	7.6	7.5	8.2	4.8	8.2	4.7
2022	1	2	14	7.7	7.7	8.1	5	8.2	4.8
2022	1	2	15	7.8	7.7	8.1	5.1	8.2	5.1
2022	1	2	16	7.9	6.5	8.1	4.9	8.2	5.1
2022	1	2	17	8	5.7	8.2	4.5	8.2	4.5
2022	1	2	18	8.1	5.1	8.2	4.4	8.3	4.1
2022	1	2	19	8.2	4.2	8.2	4	8.3	3.5
2022	1	2	20	8.3	3.7	8.2	3.8	8.3	3.2
2022	1	2	21	8.3	3.3	8.2	3.6	8.3	3
2022	1	2	22	8.4	2.6	8.3	3.1	8.3	2.8
2022	1	2	23	8.4	2.1	8.3	2.9	8.3	2.7
2022	1	3	0	8.4	2.3	8.3	3	8.4	2.9
2022	1	3	1	8.4	2.3	8.3	3.1	8.3	3
2022	1	3	2	8.4	2.6	8.3	3.1	8.3	3.1
2022	1	3	3	8.4	2.6	8.3	3.1	8.3	3.2
2022	1	3	4	8.4	2.7	8.3	3	8.3	3.2
2022	1	3	5	8.4	1.8	8.3	2.5	8.3	2.7
2022	1	3	6	8.4	1.3	8.4	2	8.3	2.3
2022	1	3	7	8.3	0.7	8.4	2	8.3	2.1
2022	1	3	8	8.3	1.6	8.4	2.5	8.3	2.6
2022	1	3	9	8.3	3.7	8.4	3.7	8.3	3.3
2022	1	3	10	8.2	6.1	8.4	4.7	8.3	4.2
2022	1	3	11	8.2	11.3	8.4	6.6	8.3	5.2
2022	1	3	12	8.2	12.4	8.4	6.7	8.3	6
2022	1	3	13	8.2	10.2	8.4	8	8.3	6.9
2022	1	3	14	8.3	10.4	8.4	8.5	8.3	6.9
2022	1	3	15	8.4	11.4	8.4	8.4	8.4	7.3
2022	1	3	16	8.5	8.8	8.4	7.2	8.4	6.2
2022	1	3	17	8.6	7.1	8.4	6.3	8.5	5.1
2022	1	3	18	8.7	5.5	8.5	5.4	8.5	4.3
2022	1	3	19	8.8	4.1	8.5	4.6	8.6	3.8
2022	1	3	20	8.9	3.3	8.6	4.1	8.6	3.4
2022	1	3	21	8.9	2.7	8.6	3.6	8.6	3.2
2022	1	3	22	9	2.2	8.6	3.6	8.6	2.9
2022	1	3	23	9	1.8	8.7	3.3	8.6	2.7
2022	1	4	0	8.9	1.3	8.7	3.1	8.6	2.4
2022	1	4	1	8.9	0.8	8.7	2.4	8.6	2.2
2022	1	4	2	8.9	0.7	8.7	2.3	8.5	2
2022	1	4	3	8.8	0.6	8.7	2.1	8.5	2
2022	1	4	4	8.7	1.3	8.7	2.8	8.5	2.4
2022	1	4	5	8.7	1.4	8.7	2.8	8.4	2.6
2022	1	4	6	8.6	1	8.7	2.5	8.4	2.2
2022	1	4	7	8.5	0.9	8.7	2.4	8.4	2.3
2022	1	4	8	8.4	1.5	8.7	2.8	8.4	2.7
2022	1	4	9	8.4	3.1	8.7	3.1	8.3	3.5
2022	1	4	10	8.3	5.5	8.7	4.6	8.3	4.6
2022	1	4	11	8.3	5	8.7	4.4	8.3	5.1
2022	1	4	12	8.3	7.3	8.6	5.6	8.3	6.1
2022	1	4	13	8.2	5.7	8.6	5	8.3	5.7
2022	1	4	14	8.3	5.5	8.6	4.7	8.4	6.2
2022	1	4	15	8.3	5.5	8.6	4.9	8.4	6
2022	1	4	16	8.3	5.1	8.6	4.4	8.4	5.5
2022	1	4	17	8.3	4.4	8.6	3.8	8.5	5
2022	1	4	18	8.4	4.2	8.6	3.8	8.5	4.7
2022	1	4	19	8.4	3.5	8.6	3.5	8.5	4.3
2022	1	4	20	8.4	3.1	8.6	3.2	8.6	3.6
2022	1	4	21	8.4	2.5	8.6	3	8.6	3.3
2022	1	4	22	8.4	1.9	8.7	2.6	8.6	2.9
2022	1	4	23	8.4	1.5	8.7	2.1	8.6	2.6
2022	1	5	0	8.4	1.8	8.7	2.6	8.5	2.7
2022	1	5	1	8.4	1.5	8.7	2.3	8.5	2.6
2022	1	5	2	8.3	1.2	8.7	1.9	8.5	2.3
2022	1	5	3	8.3	1.2	8.6	2	8.5	2.4
2022	1	5	4	8.3	0.7	8.6	1.5	8.4	2.2
2022	1	5	5	8.2	0.4	8.6	1.4	8.4	2
2022	1	5	6	8.2	0.4	8.6	1.6	8.4	1.9
2022	1	5	7	8.2	0.6	8.6	1.5	8.4	1.9
2022	1	5	8	8.1	0.7	8.6	1.8	8.4	2.1
2022	1	5	9	8.1	2.1	8.6	2.4	8.3	2.8
2022	1	5	10	8	3	8.5	3.3	8.3	3.9
2022	1	5	11	8	3.5	8.5	3.5	8.3	4.3
2022	1	5	12	7.9	9.1	8.5	6	8.3	5.3
2022	1	5	13	7.9	5.6	8.5	4.9	8.3	5.4
2022	1	5	14	8	5.5	8.5	4.8	8.3	5.4
2022	1	5	15	8	4.6	8.5	4	8.3	5
2022	1	5	16	8	4.1	8.5	3.6	8.3	4.4
2022	1	5	17	8.1	3.2	8.5	3.2	8.3	3.7
2022	1	5	18	8.1	2.6	8.5	2.9	8.4	3.2
2022	1	5	19	8.1	1.6	8.5	2.4	8.4	2.8
2022	1	5	20	8.1	1.4	8.5	2.1	8.4	2.6
2022	1	5	21	8.2	1.5	8.5	2.3	8.4	2.6
2022	1	5	22	8.2	1.4	8.5	2.2	8.4	2.5
2022	1	5	23	8.1	1.3	8.5	2.2	8.3	2.4
2022	1	6	0	8.1	1.1	8.5	2.2	8.3	2.4
2022	1	6	1	8.1	1.1	8.5	1.9	8.3	2.4
2022	1	6	2	8.1	1.1	8.5	1.8	8.3	2.4
2022	1	6	3	8	1.1	8.5	1.8	8.3	2.5
2022	1	6	4	8	1.1	8.5	1.9	8.3	2.5
2022	1	6	5	7.9	1	8.5	1.7	8.3	2.5
2022	1	6	6	7.9	1.1	8.4	2	8.2	2.5
2022	1	6	7	7.9	1.1	8.4	1.8	8.2	2.5
2022	1	6	8	7.8	1.2	8.4	1.9	8.2	2.6
2022	1	6	9	7.8	1.4	8.4	1.7	8.2	3.1
2022	1	6	10	7.8	1.9	8.4	2.3	8.2	3.8
2022	1	6	11	7.8	2.6	8.4	2.7	8.2	4.6
2022	1	6	12	7.8	2.8	8.4	2.9	8.2	4.9
2022	1	6	13	7.7	3.6	8.3	3.2	8.2	5.4
2022	1	6	14	7.7	5.1	8.3	4.3	8.2	5.4
2022	1	6	15	7.7	6.3	8.3	4.9	8.2	5.1
2022	1	6	16	7.8	4.4	8.3	5	8.2	4.6
2022	1	6	17	7.8	3.2	8.3	4.1	8.2	3.8
2022	1	6	18	7.8	2	8.3	3	8.3	3.1
2022	1	6	19	7.9	1.4	8.3	2.4	8.3	2.6
2022	1	6	20	7.9	1.1	8.3	2.2	8.3	2.2
2022	1	6	21	7.9	1.4	8.4	2.4	8.3	2.5
2022	1	6	22	7.9	1.4	8.4	2.4	8.3	2.5
2022	1	6	23	7.9	1.3	8.4	2.1	8.2	2.3
2022	1	7	0	7.9	0.6	8.4	1.6	8.2	2.1
2022	1	7	1	7.9	0.3	8.4	1.6	8.2	1.9
2022	1	7	2	7.9	0.6	8.4	2	8.2	2
2022	1	7	3	7.8	0.7	8.4	1.9	8.2	2
2022	1	7	4	7.8	0.8	8.4	2.2	8.2	2.2
2022	1	7	5	7.8	1	8.3	2.2	8.2	2.4
2022	1	7	6	7.7	1.1	8.3	2.2	8.1	2.5
2022	1	7	7	7.7	1.2	8.3	1.9	8.1	2.5
2022	1	7	8	7.6	1.2	8.3	2.1	8.1	2.6
2022	1	7	9	7.6	2	8.3	2.8	8.1	3.3
2022	1	7	10	7.6	3.5	8.3	4.1	8.1	4.1
2022	1	7	11	7.6	2.9	8.3	3.2	8.1	4.4
2022	1	7	12	7.6	3.1	8.3	3.1	8.1	4.8
2022	1	7	13	7.6	3.2	8.3	3.4	8.1	4.8
2022	1	7	14	7.6	3.6	8.3	3.9	8.1	5
2022	1	7	15	7.6	3	8.3	3.2	8.1	4.5
2022	1	7	16	7.6	3.2	8.3	3.8	8.1	4.3
2022	1	7	17	7.6	2.9	8.3	3.4	8.2	3.9
2022	1	7	18	7.7	2.3	8.3	3.1	8.2	3.4
2022	1	7	19	7.7	1.7	8.3	2.4	8.2	3
2022	1	7	20	7.7	1.7	8.3	2.6	8.2	2.9
2022	1	7	21	7.8	1.3	8.3	2.2	8.2	2.7
2022	1	7	22	7.8	1.3	8.3	2.3	8.2	2.7
2022	1	7	23	7.8	1.3	8.3	2.3	8.2	2.6
2022	1	8	0	7.7	1.3	8.3	2.2	8.2	2.6
2022	1	8	1	7.7	1.2	8.3	2.3	8.2	2.6
2022	1	8	2	7.7	1.3	8.3	2.3	8.1	2.7
2022	1	8	3	7.7	1	8.3	2.1	8.1	2.5
2022	1	8	4	7.6	1	8.3	1.9	8.1	2.6
2022	1	8	5	7.6	1	8.3	2.1	8.1	2.6
2022	1	8	6	7.6	1.1	8.3	2	8.1	2.6
2022	1	8	7	7.6	0.9	8.3	1.9	8.1	2.5
2022	1	8	8	7.5	1.2	8.3	2.1	8.1	2.8
2022	1	8	9	7.5	1.8	8.3	2.5	8.1	3.5
2022	1	8	10	7.5	4.6	8.3	3.9	8.1	4.1
2022	1	8	11	7.5	10.1	8.2	5.7	8.1	4.6
2022	1	8	12	7.5	11.7	8.3	6.1	8.1	5.3
2022	1	8	13	7.6	9.2	8.2	6.6	8.1	5.9
2022	1	8	14	7.6	8.7	8.2	7.5	8.1	5.9
2022	1	8	15	7.7	9.7	8.2	7.4	8.1	5.8
2022	1	8	16	7.8	7.4	8.3	7	8.1	5.4
2022	1	8	17	7.9	5.5	8.3	5.7	8.2	4.7
2022	1	8	18	8.1	4.1	8.3	4.7	8.2	3.9
2022	1	8	19	8.2	2.9	8.3	4.2	8.2	3.3
2022	1	8	20	8.2	2.4	8.4	3.6	8.2	2.9
2022	1	8	21	8.3	1.7	8.4	3.4	8.3	2.6
2022	1	8	22	8.3	1.4	8.4	2.9	8.2	2.3
2022	1	8	23	8.3	1	8.4	2.4	8.2	2.1
2022	1	9	0	8.3	0.6	8.5	2.2	8.2	1.8
2022	1	9	1	8.3	0.2	8.5	1.9	8.2	1.6
2022	1	9	2	8.3	0.1	8.5	2.1	8.2	1.5
2022	1	9	3	8.2	-0.2	8.5	1.8	8.2	1.4
2022	1	9	4	8.1	-0.3	8.5	1.4	8.1	1.4
2022	1	9	5	8.1	-0.4	8.5	1.6	8.1	1.4
2022	1	9	6	8	-0.4	8.4	1.5	8.1	1.4
2022	1	9	7	7.9	-0.3	8.4	1.7	8	1.6
2022	1	9	8	7.9	0.7	8.4	2.3	8	2
2022	1	9	9	7.8	2.6	8.4	3.5	7.9	2.9
2022	1	9	10	7.7	5.9	8.4	5	7.9	3.8
2022	1	9	11	7.7	11.3	8.3	8.5	7.9	4.9
2022	1	9	12	7.6	14.2	8.3	8.7	7.9	6.2
2022	1	9	13	7.7	10.6	8.3	8.5	7.9	7.6
2022	1	9	14	7.7	10.3	8.3	9	8	8.3
2022	1	9	15	7.8	11.2	8.3	9.1	8	7.6
2022	1	9	16	7.9	9.3	8.3	8.4	8.1	6.9
2022	1	9	17	8.1	7.9	8.4	6.9	8.1	5.9
2022	1	9	18	8.2	6.9	8.4	6.6	8.2	5.5
2022	1	9	19	8.3	6.5	8.4	6.5	8.2	5.3
2022	1	9	20	8.4	6.3	8.5	6.5	8.3	5.4
2022	1	9	21	8.4	6.2	8.6	6.4	8.3	5.5
2022	1	9	22	8.5	6.1	8.6	6.4	8.3	5.5
2022	1	9	23	8.6	5.7	8.6	6.1	8.4	5.3
2022	1	10	0	8.6	5.4	8.7	5.9	8.4	5.2
2022	1	10	1	8.7	5	8.7	5.7	8.4	5
2022	1	10	2	8.7	4.6	8.7	5.6	8.4	4.7
2022	1	10	3	8.7	4.1	8.7	5.3	8.4	4.2
2022	1	10	4	8.7	3.8	8.8	4.8	8.4	3.8
2022	1	10	5	8.7	3.5	8.8	4.7	8.4	3.4
2022	1	10	6	8.6	2.6	8.8	4.2	8.4	3.1
2022	1	10	7	8.6	2.6	8.8	4.1	8.4	2.9
2022	1	10	8	8.6	3.2	8.8	4.6	8.4	3.3
2022	1	10	9	8.6	5	8.8	5.5	8.4	4.1
2022	1	10	10	8.5	7.7	8.8	6.9	8.3	4.9
2022	1	10	11	8.5	12.4	8.8	9	8.3	6
2022	1	10	12	8.5	15	8.8	9.3	8.3	6.9
2022	1	10	13	8.5	12.3	8.8	10.1	8.3	7.8
2022	1	10	14	8.6	12	8.8	10.1	8.4	7.4
2022	1	10	15	8.6	12.7	8.9	9.9	8.4	7.2
2022	1	10	16	8.7	10.4	8.9	9.4	8.5	6.5
2022	1	10	17	8.8	8.3	8.9	8.3	8.5	5.9
2022	1	10	18	8.9	6.9	8.9	7.2	8.6	5.4
2022	1	10	19	9.1	6.2	9	6.5	8.6	5
2022	1	10	20	9.1	5.7	9	6.2	8.6	4.7
2022	1	10	21	9.2	4.9	9.1	5.8	8.6	4.5
2022	1	10	22	9.2	4.4	9.1	5.5	8.6	4.2
2022	1	10	23	9.2	3.7	9.1	5.2	8.6	4.1
2022	1	11	0	9.2	3.6	9.2	5.1	8.6	4.1
2022	1	11	1	9.2	3.6	9.2	5	8.6	4.1
2022	1	11	2	9.1	3.1	9.2	4.6	8.6	4
2022	1	11	3	9.1	3.1	9.2	4.6	8.6	4
2022	1	11	4	9.1	3.5	9.2	4.9	8.5	4.1
2022	1	11	5	9	3.9	9.2	5.1	8.5	4.5
2022	1	11	6	8.9	4.1	9.2	5.2	8.5	4.7
2022	1	11	7	8.9	4.4	9.2	5.5	8.5	4.9
2022	1	11	8	8.8	4.5	9.1	5.4	8.5	5.1
2022	1	11	9	8.8	5	9.1	5.5	8.5	5.5
2022	1	11	10	8.7	5.3	9.1	5.8	8.5	5.8
2022	1	11	11	8.7	5.3	9	5.7	8.5	5.8
2022	1	11	12	8.6	5.3	9	5.4	8.5	6
2022	1	11	13	8.6	5.3	8.9	5.3	8.5	5.7
2022	1	11	14	8.5	5.5	8.8	5.3	8.5	5.9
2022	1	11	15	8.5	5.6	9	5.2	8.4	6
2022	1	11	16	8.4	5.1	8.9	4.5	8.4	5.7
2022	1	11	17	8.4	4.8	9	4.6	8.4	5.4
2022	1	11	18	8.4	4.4	9	4.3	8.4	4.9
2022	1	11	19	8.4	3.8	9.1	3.7	8.4	4.5
2022	1	11	20	8.4	3	9.1	2.8	8.4	3.7
2022	1	11	21	8.4	2	9.1	2.5	8.4	2.9
2022	1	11	22	8.4	1.9	9.1	1.9	8.4	2.6
2022	1	11	23	8.4	1.7	9	1.4	8.4	2.7
2022	1	12	0	8.4	1.6	9	1.2	8.3	2.6
2022	1	12	1	8.3	1.2	9	1.4	8.3	2.4
2022	1	12	2	8.3	1.1	9	0.7	8.3	2.3
2022	1	12	3	8.2	1	9	1.1	8.3	2.2
2022	1	12	4	8.2	0.9	8.9	1	8.2	2.1
2022	1	12	5	8.1	0.9	8.9	1	8.2	1.9
2022	1	12	6	8.1	0.6	8.9	0	8.2	1.9
2022	1	12	7	8	0.6	8.8	0.5	8.2	1.9
2022	1	12	8	8	0.7	8.8	0.2	8.1	2.1
2022	1	12	9	7.9	1	8.7	0.2	8.1	2.2
2022	1	12	10	7.9	1	8.7	0.2	8.1	2.3
2022	1	12	11	7.8	1.6	8.7	0.3	8	2.6
2022	1	12	12	7.8	2.1	8.6	1.3	8	4
2022	1	12	13	7.8	2.9	8.6	1.6	8	5
2022	1	12	14	7.7	3	8.5	2.1	8	5
2022	1	12	15	7.7	3	8.5	1.9	8	4.6
2022	1	12	16	7.7	2.3	8.4	1.7	8	4
2022	1	12	17	7.7	1.5	8.4	1.1	8	2.9
2022	1	12	18	7.7	0.9	8.4	1.1	8	2.4
2022	1	12	19	7.7	0.8	8.4	0.9	8	2.2
2022	1	12	20	7.7	0.6	8.4	0.4	8	2.1
2022	1	12	21	7.7	0.9	8.4	0.6	8	2
2022	1	12	22	7.7	1	8.3	0.7	7.9	2
2022	1	12	23	7.6	1	8.3	0.8	7.9	2
2022	1	13	0	7.6	1	8.3	1	7.9	1.9
2022	1	13	1	7.6	1	8.3	1.1	7.9	2.1
2022	1	13	2	7.6	1	8.2	1.2	7.9	2.2
2022	1	13	3	7.5	1	8.2	0.9	7.9	2.2
2022	1	13	4	7.5	0.8	8.2	0.6	7.8	2.2
2022	1	13	5	7.5	0.6	8.2	0.6	7.8	2
2022	1	13	6	7.5	0.2	8.2	0.5	7.8	1.9
2022	1	13	7	7.5	0.1	8.1	0.4	7.8	1.8
2022	1	13	8	7.4	0.7	8.1	0.2	7.8	1.7
2022	1	13	9	7.4	1.9	8.1	0.6	7.8	2
2022	1	13	10	7.4	2	8.1	1.2	7.8	2.7
2022	1	13	11	7.3	1.8	8	1.4	7.7	2.9
2022	1	13	12	7.3	2.6	8	2.4	7.7	3.6
2022	1	13	13	7.3	3.2	8	2.7	7.7	3.9
2022	1	13	14	7.3	3.9	7.9	3.3	7.7	4.2
2022	1	13	15	7.3	3.8	7.9	3.2	7.7	3.6
2022	1	13	16	7.3	3	7.9	3.3	7.8	3.1
2022	1	13	17	7.4	1.9	7.9	2.1	7.8	2.3
2022	1	13	18	7.4	1.1	7.9	1.1	7.8	1.6
2022	1	13	19	7.5	0.4	7.9	0.6	7.8	1.2
2022	1	13	20	7.5	0	7.9	0.1	7.8	1
2022	1	13	21	7.5	-0.4	7.9	-0.1	7.8	0.9
2022	1	13	22	7.5	-0.3	7.8	-0.3	7.8	1
2022	1	13	23	7.5	-0.4	7.8	-0.5	7.7	0.9
2022	1	14	0	7.4	-0.5	7.8	-1	7.7	1
2022	1	14	1	7.4	-0.7	7.8	-1	7.6	1.1
2022	1	14	2	7.3	-1	7.8	-0.8	7.6	1.2
2022	1	14	3	7.3	-1	7.7	-0.6	7.6	1.3
2022	1	14	4	7.2	-1	7.7	-0.6	7.6	1.4
2022	1	14	5	7.2	-1.1	7.6	-0.4	7.5	1.5
2022	1	14	6	7.1	-1	7.6	-0.4	7.5	1.6
2022	1	14	7	7.1	-1	7.6	-0.3	7.5	1.7
2022	1	14	8	7	-0.9	7.6	-0.2	7.5	1.8
2022	1	14	9	7	-0.6	7.5	-0.2	7.5	1.9
2022	1	14	10	6.9	0.7	7.5	-0.2	7.5	1.9
2022	1	14	11	6.9	3.1	7.5	-0.1	7.5	2
2022	1	14	12	6.9	6.3	7.5	-0.1	7.5	2
2022	1	14	13	6.9	2.5	7.4	-0.1	7.5	2.1
2022	1	14	14	6.9	3.2	7.4	0	7.4	2.1
2022	1	14	15	6.9	3.1	7.4	0	7.4	2.1
2022	1	14	16	7	2.5	7.4	0.2	7.4	2.1
2022	1	14	17	7	1.9	7.3	0.2	7.4	2.1
2022	1	14	18	7.1	1.2	7.3	0.2	7.4	2
2022	1	14	19	7.1	0.7	7.3	0.2	7.4	2
2022	1	14	20	7.1	0.2	7.3	0.2	7.4	2
2022	1	14	21	7.1	0.3	7.3	0.4	7.4	2
2022	1	14	22	7.1	0.4	7.3	0.5	7.4	2.1
2022	1	14	23	7.1	0.3	7.3	0.4	7.4	2.1
2022	1	15	0	7.1	-0.1	7.3	0.3	7.4	2.1
2022	1	15	1	7.1	0.2	7.3	0.4	7.4	2.1
2022	1	15	2	7.1	0.1	7.3	0.3	7.4	2.2
2022	1	15	3	7.1	-0.1	7.3	0.3	7.3	2.1
2022	1	15	4	7	0.2	7.2	0.6	7.3	2.1
2022	1	15	5	7	0.2	7.2	0.7	7.3	2.2
2022	1	15	6	7	0.3	7.2	0.7	7.3	2.2
2022	1	15	7	6.9	0.3	7.2	0.8	7.3	2.2
2022	1	15	8	6.9	0.5	7.2	1	7.3	2.3
2022	1	15	9	6.9	1.1	7.2	1.4	7.3	2.4
2022	1	15	10	6.9	2.2	7.2	2.1	7.3	2.7
2022	1	15	11	6.9	4	7.2	3.5	7.3	2.8
2022	1	15	12	6.9	7	7.2	4.7	7.2	3.8
2022	1	15	13	6.9	5.5	7.2	4.1	7.3	5.7
2022	1	15	14	6.9	5.5	7.2	4.6	7.3	5.8
2022	1	15	15	7	5.5	7.2	4.4	7.3	5.6
2022	1	15	16	7	5.3	7.2	4.9	7.4	5
2022	1	15	17	7.1	4.2	7.3	4.1	7.4	4.2
2022	1	15	18	7.2	2.9	7.3	3.2	7.5	3.3
2022	1	15	19	7.2	1.8	7.3	2.4	7.5	2.6
2022	1	15	20	7.3	1.3	7.3	2.6	7.5	2.3
2022	1	15	21	7.3	0.8	7.4	1.8	7.5	1.9
2022	1	15	22	7.4	0.3	7.4	1.4	7.5	1.7
2022	1	15	23	7.4	-0.1	7.5	0.8	7.5	1.5
2022	1	16	0	7.4	-0.2	7.5	0.8	7.5	1.4
2022	1	16	1	7.3	-0.5	7.5	0.8	7.5	1.3
2022	1	16	2	7.3	-0.6	7.5	0.6	7.5	1.2
2022	1	16	3	7.3	-0.7	7.5	0.4	7.5	1.2
2022	1	16	4	7.2	-0.8	7.5	0.4	7.4	1.1
2022	1	16	5	7.2	-0.9	7.5	0.2	7.4	1.1
2022	1	16	6	7.1	-1	7.5	0.1	7.4	1
2022	1	16	7	7.1	-1.1	7.5	0.2	7.3	1
2022	1	16	8	7	-0.6	7.5	0.5	7.3	1.1
2022	1	16	9	6.9	0.3	7.5	0.9	7.3	1.3
2022	1	16	10	6.9	1.7	7.5	2.5	7.3	1.9
2022	1	16	11	6.9	7.7	7.4	6.2	7.3	2.8
2022	1	16	12	6.9	11	7.4	6.8	7.2	4.4
2022	1	16	13	6.9	8	7.4	5.4	7.2	5.8
2022	1	16	14	6.9	7.5	7.4	5.6	7.3	6
2022	1	16	15	7	7.1	7.4	5.5	7.3	5.7
2022	1	16	16	7.1	6.7	7.4	5.8	7.3	5.6
2022	1	16	17	7.2	6	7.4	5.4	7.4	5.1
2022	1	16	18	7.2	5.1	7.5	5	7.5	4.5
2022	1	16	19	7.3	4.7	7.5	5	7.5	4.3
2022	1	16	20	7.4	4.8	7.5	5.3	7.5	4.4
2022	1	16	21	7.5	4.8	7.6	5.1	7.6	4.4
2022	1	16	22	7.5	4.1	7.6	4.8	7.6	4.1
2022	1	16	23	7.6	4	7.6	4.6	7.6	3.9
2022	1	17	0	7.6	3.6	7.7	4.4	7.6	3.7
2022	1	17	1	7.6	3.1	7.7	4.1	7.6	3.6
2022	1	17	2	7.7	2.6	7.7	3.6	7.6	3.3
2022	1	17	3	7.7	2.1	7.8	3.5	7.7	3
2022	1	17	4	7.7	1.7	7.8	3.1	7.7	2.7
2022	1	17	5	7.7	1.5	7.8	3	7.6	2.5
2022	1	17	6	7.6	1	7.8	2.2	7.6	2.2
2022	1	17	7	7.6	0.6	7.8	2	7.6	1.9
2022	1	17	8	7.6	1.2	7.8	2.5	7.6	2.2
2022	1	17	9	7.5	3	7.9	3.5	7.6	3
2022	1	17	10	7.5	5	7.8	4.3	7.6	4.2
2022	1	17	11	7.5	7.4	7.8	5.6	7.6	5
2022	1	17	12	7.5	6.7	7.9	5	7.6	5.4
2022	1	17	13	7.5	6.7	7.8	5.4	7.6	5.9
2022	1	17	14	7.5	6.1	7.8	5.3	7.6	6.2
2022	1	17	15	7.5	6.3	7.8	5.4	7.6	6
2022	1	17	16	7.6	5.8	7.9	5.1	7.7	5.4
2022	1	17	17	7.6	5	7.9	4.5	7.7	4.7
2022	1	17	18	7.6	3.6	7.9	3.8	7.8	3.8
2022	1	17	19	7.7	3.1	7.9	3.1	7.8	3.1
2022	1	17	20	7.7	2.4	7.9	2.6	7.8	2.4
2022	1	17	21	7.8	1.8	7.9	2	7.8	1.8
2022	1	17	22	7.8	1.8	7.9	2.1	7.8	1.8
2022	1	17	23	7.8	1.8	7.9	1.8	7.8	1.8
2022	1	18	0	7.7	1.5	7.9	1.2	7.8	1.8
2022	1	18	1	7.7	1.2	7.9	0.7	7.7	1.9
2022	1	18	2	7.6	0.9	7.9	0.1	7.7	1.8
2022	1	18	3	7.6	0.7	7.9	0.2	7.7	1.6
2022	1	18	4	7.6	0.6	7.8	0.1	7.6	1.5
2022	1	18	5	7.5	0.4	7.8	0	7.6	1.3
2022	1	18	6	7.5	0.4	7.8	0	7.6	1.3
2022	1	18	7	7.4	0.4	7.8	0.1	7.5	1.4
2022	1	18	8	7.3	0.9	7.8	0.4	7.5	1.6
2022	1	18	9	7.3	2	7.7	0.7	7.5	2.2
2022	1	18	10	7.2	2.3	7.7	0.9	7.5	2.9
2022	1	18	11	7.2	2.7	7.6	1.5	7.5	3.5
2022	1	18	12	7.2	6.9	7.6	3.9	7.4	4.6
2022	1	18	13	7.2	4	7.6	2.5	7.4	4.3
2022	1	18	14	7.2	4.4	7.5	3.2	7.5	4.4
2022	1	18	15	7.2	5	7.5	3.2	7.5	4.1
2022	1	18	16	7.2	3	7.5	2.2	7.5	3.5
2022	1	18	17	7.2	2.3	7.5	1.9	7.5	2.9
2022	1	18	18	7.2	1	7.5	1	7.5	2.1
2022	1	18	19	7.3	0.3	7.5	0.8	7.5	1.6
2022	1	18	20	7.3	0.1	7.5	0.6	7.5	1.4
2022	1	18	21	7.3	-0.3	7.5	0.4	7.5	1.2
2022	1	18	22	7.2	-0.1	7.5	0.6	7.5	1.4
2022	1	18	23	7.2	-0.6	7.5	0.2	7.5	1.2
2022	1	19	0	7.2	-1	7.4	-0.1	7.5	1
2022	1	19	1	7.1	-1	7.4	-0.1	7.4	1
2022	1	19	2	7.1	-1.2	7.4	-0.4	7.4	1
2022	1	19	3	7	-1.3	7.4	-0.2	7.4	0.9
2022	1	19	4	7	-1.4	7.4	-0.5	7.3	0.9
2022	1	19	5	6.9	-1.1	7.3	-0.4	7.3	1
2022	1	19	6	6.8	-1.2	7.3	0	7.3	0.9
2022	1	19	7	6.8	-1.4	7.3	-0.4	7.3	0.8
2022	1	19	8	6.7	-0.7	7.3	0	7.2	0.9
2022	1	19	9	6.7	1	7.3	0.8	7.2	1.1
2022	1	19	10	6.6	3.5	7.2	2.9	7.2	1.5
2022	1	19	11	6.6	4.3	7.2	2.9	7.2	2.5
2022	1	19	12	6.6	5	7.2	3.2	7.2	3.2
2022	1	19	13	6.6	4	7.2	2.8	7.2	3.5
2022	1	19	14	6.6	5	7.2	3.9	7.2	4.1
2022	1	19	15	6.6	5.7	7.2	4.7	7.2	4.7
2022	1	19	16	6.7	4.3	7.2	3.3	7.2	4.3
2022	1	19	17	6.8	3.6	7.2	3	7.2	3.9
2022	1	19	18	6.8	2.7	7.2	2.5	7.3	3.2
2022	1	19	19	6.9	1.6	7.2	1.6	7.3	2.5
2022	1	19	20	6.9	0.7	7.2	1.2	7.3	2
2022	1	19	21	6.9	0.1	7.2	0.8	7.3	1.6
2022	1	19	22	6.9	-0.2	7.2	0.7	7.3	1.3
2022	1	19	23	6.9	-0.6	7.2	0.4	7.3	1.2
2022	1	20	0	6.9	-1	7.2	0.4	7.3	1.1
2022	1	20	1	6.9	-1.2	7.2	0.3	7.3	1
2022	1	20	2	6.9	-1.2	7.2	0.4	7.3	1
2022	1	20	3	6.8	-1.2	7.2	0.2	7.3	1
2022	1	20	4	6.8	-1.5	7.2	0.2	7.2	0.9
2022	1	20	5	6.8	-1.1	7.2	0.5	7.2	0.9
2022	1	20	6	6.7	-0.4	7.2	0.6	7.2	1.1
2022	1	20	7	6.6	-0.3	7.2	0.6	7.2	1.1
2022	1	20	8	6.6	0.4	7.2	0.8	7.1	1.3
2022	1	20	9	6.6	0.5	7.1	0.5	7.1	1.4
2022	1	20	10	6.5	2.4	7.1	2.2	7.1	1.6
2022	1	20	11	6.5	3.6	7.1	3.5	7.1	2.4
2022	1	20	12	6.5	5.1	7.1	3.9	7.1	3.2
2022	1	20	13	6.5	4.2	7.1	3.5	7.1	3.6
2022	1	20	14	6.5	4.5	7.1	3.5	7.1	3.5
2022	1	20	15	6.5	5.2	7.1	3.5	7.1	3.3
2022	1	20	16	6.6	3.3	7.1	2.8	7.1	3.2
2022	1	20	17	6.7	1.9	7.1	0.6	7.1	2.5
2022	1	20	18	6.7	1.4	7.1	0.6	7.1	2.2
2022	1	20	19	6.8	1.3	7.1	1	7.1	2.1
2022	1	20	20	6.8	1.1	7.1	0.5	7.1	2.1
2022	1	20	21	6.9	0.9	7.2	0.6	7.1	2.1
2022	1	20	22	6.9	0.6	7.2	0.2	7.1	2.1
2022	1	20	23	6.9	0.3	7.2	0.2	7.1	2.1
2022	1	21	0	6.9	0.1	7.2	0.2	7.1	2
2022	1	21	1	6.9	0	7.2	-0.4	7.1	2.1
2022	1	21	2	6.8	-0.1	7.2	-0.3	7.1	2.1
2022	1	21	3	6.8	-0.2	7.1	-0.5	7.1	2.1
2022	1	21	4	6.8	-0.3	7.1	-0.2	7.1	2
2022	1	21	5	6.8	-0.4	7.1	-0.1	7.1	2.1
2022	1	21	6	6.7	-0.4	7.1	-0.1	7.1	2
2022	1	21	7	6.7	-0.3	7.1	-0.1	7	2.1
2022	1	21	8	6.6	-0.5	7.1	-0.1	7	2
2022	1	21	9	6.6	-0.5	7.1	0	7	2
2022	1	21	10	6.6	-0.3	7.1	0	7	2
2022	1	21	11	6.5	0.1	7	0.1	7	2
2022	1	21	12	6.5	0.4	7	0	7	2
2022	1	21	13	6.5	1.9	7	0.1	7	2
2022	1	21	14	6.5	1.3	7	0.2	7	1.9
2022	1	21	15	6.5	2	7	0.7	7	1.9
2022	1	21	16	6.4	0.6	7	0.1	6.9	1.9
2022	1	21	17	6.4	0.4	7	0.2	7	1.9
2022	1	21	18	6.4	0.2	6.9	0.2	6.9	1.9
2022	1	21	19	6.3	0.2	6.9	0.1	6.9	1.9
2022	1	21	20	6.3	0.1	6.9	0.1	6.9	1.9
2022	1	21	21	6.3	0	6.9	0.2	6.9	1.9
2022	1	21	22	6.3	-0.1	6.9	0.2	6.9	1.9
2022	1	21	23	6.3	-0.1	6.9	0.1	6.9	1.9
2022	1	22	0	6.2	-0.1	6.9	0.2	6.9	1.9
2022	1	22	1	6.2	-0.1	6.9	0.3	6.9	1.9
2022	1	22	2	6.2	-0.1	6.8	0.2	6.9	1.9
2022	1	22	3	6.2	-0.2	6.8	0.2	6.9	1.9
2022	1	22	4	6.2	-0.2	6.8	0.3	6.9	1.9
2022	1	22	5	6.2	-0.2	6.8	0.3	6.8	1.9
2022	1	22	6	6.2	-0.2	6.8	0.3	6.8	1.9
2022	1	22	7	6.1	-0.2	6.8	0.3	6.8	1.9
2022	1	22	8	6.1	0	6.8	0.5	6.8	1.9
2022	1	22	9	6.1	0.2	6.8	0.7	6.8	1.9
2022	1	22	10	6.1	0.5	6.8	1.1	6.8	1.9
2022	1	22	11	6.1	0.9	6.8	1.4	6.8	1.9
2022	1	22	12	6.1	1.6	6.8	2	6.8	1.9
2022	1	22	13	6.1	1.6	6.8	1.9	6.8	1.9
2022	1	22	14	6.1	2	6.8	2.3	6.8	1.8
2022	1	22	15	6.1	2.3	6.7	2.2	6.8	1.8
2022	1	22	16	6.1	2.2	6.6	2.3	6.8	1.8
2022	1	22	17	6.1	1.5	6.6	2	6.7	1.6
2022	1	22	18	6.2	1	6.6	1.2	6.7	1.4
2022	1	22	19	6.2	0.5	6.6	1	6.7	1.4
2022	1	22	20	6.2	0.1	6.7	0.6	6.7	1.4
2022	1	22	21	6.2	-0.1	6.7	0.4	6.7	1.4
2022	1	22	22	6.2	-0.3	6.7	0.3	6.7	1.4
2022	1	22	23	6.2	-0.4	6.7	0.2	6.7	1.4
2022	1	23	0	6.2	-0.4	6.7	0	6.7	1.4
2022	1	23	1	6.2	-0.5	6.7	0.1	6.7	1.6
2022	1	23	2	6.2	-0.5	6.7	0	6.7	1.6
2022	1	23	3	6.1	-0.7	6.7	-0.1	6.7	1.5
2022	1	23	4	6.1	-0.9	6.7	-0.1	6.7	1.5
2022	1	23	5	6.1	-0.8	6.7	0	6.6	1.6
[truncated: 1,626 more rows]

## Sheet: Cold tolerance test
Test temperature	colony code	caste	No. of surviving	No. of dead
-10	MT630	SQ	0	5
-10	MT630	soldier	0	5
-10	MT630	worker	0	20
-10	MT631	SQ	0	5
-10	MT631	soldier	0	5
-10	MT631	worker	0	20
-10	MT632	SQ	0	5
-10	MT632	soldier	0	5
-10	MT632	worker	0	20
-10	MT626	SQ	0	5
-10	MT626	worker	0	20
-10	TK092	SQ	0	5
-10	TK092	worker	0	20
-10	TK100	SQ	0	5
-10	TK100	soldier	0	5
-10	TK100	worker	0	20
-6	MT630	SQ	5	0
-6	MT630	soldier	5	0
-6	MT630	worker	18	2
-6	MT631	SQ	5	0
-6	MT631	soldier	2	3
-6	MT631	worker	16	4
-6	MT632	SQ	5	0
-6	MT632	soldier	5	0
-6	MT632	worker	20	0
-6	MT626	SQ	5	0
-6	MT626	worker	17	3
-6	TK092	SQ	5	0
-6	TK092	worker	19	1
-6	TK100	SQ	5	0
-6	TK100	soldier	4	1
-6	TK100	worker	20	0
-2	MT630	SQ	5	0
-2	MT630	soldier	5	0
-2	MT630	worker	20	0
-2	MT631	SQ	5	0
-2	MT631	soldier	5	0
-2	MT631	worker	20	0
-2	MT632	SQ	5	0
-2	MT632	soldier	5	0
-2	MT632	worker	20	0
-2	MT626	SQ	5	0
-2	MT626	worker	20	0
-2	TK092	SQ	5	0
-2	TK092	worker	20	0
-2	TK100	SQ	5	0
-2	TK100	soldier	5	0
-2	TK100	worker	20	0
-4	MT630	SQ	5	0
-4	MT630	soldier	5	0
-4	MT630	worker	17	3
-4	MT631	SQ	5	0
-4	MT631	soldier	4	1
-4	MT631	worker	20	0
-4	MT632	SQ	5	0
-4	MT632	soldier	5	0
-4	MT632	worker	20	0
-4	MT626	SQ	5	0
-4	MT626	worker	20	0
-4	TK092	SQ	5	0
-4	TK092	worker	20	0
-4	TK100	SQ	5	0
-4	TK100	soldier	5	0
-4	TK100	worker	20	0
-8	MT630	SQ	0	5
-8	MT630	soldier	0	5
-8	MT630	worker	0	20
-8	MT631	SQ	2	3
-8	MT631	soldier	0	5
-8	MT631	worker	1	19
-8	MT632	SQ	5	0
-8	MT632	soldier	5	0
-8	MT632	worker	19	1
-8	MT626	SQ	3	2
-8	MT626	worker	0	20
-8	TK092	SQ	1	4
-8	TK092	worker	2	18
-8	TK100	SQ	5	0
-8	TK100	soldier	5	0
-8	TK100	worker	6	14
-8	MT630	PK	0	1
-8	MT631	PK	1	0
-8	MT632	PK	1	0
-8	MT626	PK	0	1
-8	TK092	PK	0	1
-10	TK100	PK	0	1
-10	MT626	soldier	0	5
-10	TK092	soldier	0	5
-8	MT626	soldier	3	2
-8	TK092	soldier	0	5
-6	MT626	soldier	3	2
-6	TK092	soldier	2	3
-4	MT626	soldier	5	0
-4	TK092	soldier	4	1
-2	MT626	soldier	5	0
-2	TK092	soldier	5	0
-10	KM579	PK	0	1
-10	MT463	PK	0	1
-10	MT066	PK	0	1
-10	MT560	PK	0	1
-6	MT_RsJ	PK	1	0
-6	TI090	PK	1	0
-6	MT083	PK	1	0
-6	CM629	PK	1	0
-6	SN948	PK	1	0
-4	MT370	PK	1	0
-4	MT629	PK	1	0
-4	SM091	PK	1	0
-4	MT593	PK	1	0
-4	TK093	PK	1	0
-2	MT197	PK	1	0
-2	MT142	PK	1	0
-2	MT093	PK	1	0
-2	KM014	PK	1	0
-2	KM013	PK	1	0
-10	KM579	SQ	0	5
-10	KM579	soldier	0	5
-10	KM579	worker	0	20
-10	MT463	SQ	0	5
-10	MT463	soldier	0	5
-10	MT463	worker	0	20
-10	MT066	SQ	0	5
-10	MT066	soldier	0	5
-10	MT066	worker	0	20
-10	MT560	SQ	0	5
-10	MT560	soldier	0	5
-10	MT560	worker	0	20
-10	MT_RsJ	SQ	0	5
-10	MT_RsJ	soldier	0	5
-10	MT_RsJ	worker	0	20
-10	TI090	SQ	0	5
-10	TI090	soldier	0	5
-10	TI090	worker	0	20
-10	MT083	SQ	0	5
-10	MT083	soldier	0	5
-10	MT083	worker	0	20
-10	CM629	SQ	0	5
-10	CM629	soldier	0	5
-10	CM629	worker	0	20
-10	SN948	SQ	0	5
-10	SN948	soldier	0	5
-10	SN948	worker	0	20
-10	MT370	SQ	0	5
-10	MT370	soldier	0	5
-10	MT370	worker	0	20
-10	MT629	SQ	0	5
-10	MT629	soldier	0	5
-10	MT629	worker	0	20
-10	SM091	SQ	0	5
-10	SM091	soldier	0	5
-10	SM091	worker	0	20
-10	MT593	SQ	0	5
-10	MT593	soldier	0	5
-10	MT593	worker	0	20
-10	TK093	SQ	0	5
-10	TK093	soldier	0	5
-10	TK093	worker	0	20
-10	MT197	SQ	0	5
-10	MT197	soldier	0	5
-10	MT197	worker	0	20
-10	MT142	SQ	0	5
-10	MT142	soldier	0	5
-10	MT142	worker	0	20
-10	MT093	SQ	0	5
-10	MT093	soldier	0	5
-10	MT093	worker	0	20
-10	KM014	SQ	0	5
-10	KM014	soldier	0	5
-10	KM014	worker	0	20
-10	KM013	SQ	0	5
-10	KM013	soldier	0	5
-10	KM013	worker	0	20
-8	KM579	SQ	5	0
-8	KM579	soldier	1	4
-8	KM579	worker	16	4
-8	MT463	SQ	3	2
-8	MT463	soldier	0	5
-8	MT463	worker	2	18
-8	MT066	SQ	1	4
-8	MT066	soldier	0	5
-8	MT066	worker	0	20
-8	MT560	SQ	1	4
-8	MT560	soldier	1	4
-8	MT560	worker	1	19
-8	MT_RsJ	SQ	3	2
-8	MT_RsJ	soldier	0	5
-8	MT_RsJ	worker	0	20
-8	TI090	SQ	3	2
-8	TI090	soldier	2	3
-8	TI090	worker	18	2
-8	MT083	SQ	3	2
-8	MT083	soldier	1	4
-8	MT083	worker	5	15
-8	CM629	SQ	1	4
-8	CM629	soldier	0	5
-8	CM629	worker	0	20
-8	SN948	SQ	4	1
-8	SN948	soldier	1	4
-8	SN948	worker	3	17
-8	MT370	SQ	2	3
-8	MT370	soldier	0	5
-8	MT370	worker	0	20
-8	MT629	SQ	4	1
-8	MT629	soldier	0	5
-8	MT629	worker	1	19
-8	SM091	SQ	3	2
-8	SM091	soldier	2	3
-8	SM091	worker	7	13
-8	MT593	SQ	3	2
-8	MT593	soldier	2	3
-8	MT593	worker	16	4
-8	TK093	SQ	3	2
-8	TK093	soldier	0	5
-8	TK093	worker	0	20
-8	MT197	SQ	3	2
-8	MT197	soldier	0	5
-8	MT197	worker	0	20
-8	MT142	SQ	1	4
-8	MT142	soldier	0	5
-8	MT142	worker	0	20
-8	MT093	SQ	2	3
-8	MT093	soldier	1	4
-8	MT093	worker	5	15
-8	KM014	SQ	2	3
-8	KM014	soldier	2	3
-8	KM014	worker	20	0
-8	KM013	SQ	4	1
-8	KM013	soldier	0	5
-8	KM013	worker	0	20
-6	KM579	SQ	5	0
-6	KM579	soldier	5	0
-6	KM579	worker	19	1
-6	MT463	SQ	5	0
-6	MT463	soldier	5	0
-6	MT463	worker	5	15
-6	MT066	SQ	5	0
-6	MT066	soldier	5	0
-6	MT066	worker	10	10
-6	MT560	SQ	5	0
-6	MT560	soldier	5	0
-6	MT560	worker	16	4
-6	MT_RsJ	SQ	5	0
-6	MT_RsJ	soldier	0	5
-6	MT_RsJ	worker	4	16
-6	TI090	SQ	5	0
-6	TI090	soldier	5	0
-6	TI090	worker	20	0
-6	MT083	SQ	5	0
-6	MT083	soldier	4	1
-6	MT083	worker	17	3
-6	CM629	SQ	5	0
-6	CM629	soldier	5	0
-6	CM629	worker	4	16
-6	SN948	SQ	5	0
-6	SN948	soldier	5	0
-6	SN948	worker	20	0
-6	MT370	SQ	5	0
-6	MT370	soldier	0	5
-6	MT370	worker	2	18
-6	MT629	SQ	5	0
-6	MT629	soldier	0	5
-6	MT629	worker	1	19
-6	SM091	SQ	5	0
-6	SM091	soldier	5	0
-6	SM091	worker	18	2
-6	MT593	SQ	5	0
-6	MT593	soldier	5	0
-6	MT593	worker	20	0
-6	TK093	SQ	5	0
-6	TK093	soldier	0	5
-6	TK093	worker	0	20
-6	MT197	SQ	5	0
-6	MT197	soldier	3	2
-6	MT197	worker	5	15
-6	MT142	SQ	5	0
-6	MT142	soldier	0	5
-6	MT142	worker	0	20
-6	MT093	SQ	5	0
-6	MT093	soldier	0	5
-6	MT093	worker	0	20
-6	KM014	SQ	5	0
-6	KM014	soldier	5	0
-6	KM014	worker	19	1
-6	KM013	SQ	5	0
-6	KM013	soldier	2	3
-6	KM013	worker	3	17
-4	KM579	SQ	5	0
-4	KM579	soldier	5	0
-4	KM579	worker	20	0
-4	MT463	SQ	5	0
-4	MT463	soldier	5	0
-4	MT463	worker	20	0
-4	MT066	SQ	5	0
-4	MT066	soldier	5	0
-4	MT066	worker	1	19
-4	MT560	SQ	5	0
-4	MT560	soldier	5	0
-4	MT560	worker	20	0
-4	MT_RsJ	SQ	5	0
-4	MT_RsJ	soldier	1	4
-4	MT_RsJ	worker	17	3
-4	TI090	SQ	5	0
-4	TI090	soldier	5	0
-4	TI090	worker	20	0
-4	MT083	SQ	5	0
-4	MT083	soldier	5	0
-4	MT083	worker	20	0
-4	CM629	SQ	5	0
-4	CM629	soldier	5	0
-4	CM629	worker	20	0
-4	SN948	SQ	5	0
-4	SN948	soldier	5	0
-4	SN948	worker	20	0
-4	MT370	SQ	5	0
-4	MT370	soldier	5	0
-4	MT370	worker	20	0
-4	MT629	SQ	5	0
-4	MT629	soldier	5	0
-4	MT629	worker	20	0
-4	SM091	SQ	5	0
-4	SM091	soldier	5	0
-4	SM091	worker	20	0
-4	MT593	SQ	5	0
-4	MT593	soldier	5	0
-4	MT593	worker	20	0
-4	TK093	SQ	5	0
-4	TK093	soldier	5	0
-4	TK093	worker	1	19
-4	MT197	SQ	5	0
-4	MT197	soldier	4	1
-4	MT197	worker	5	15
-4	MT142	SQ	5	0
-4	MT142	soldier	5	0
-4	MT142	worker	20	0
-4	MT093	SQ	5	0
-4	MT093	soldier	5	0
-4	MT093	worker	20	0
-4	KM014	SQ	5	0
-4	KM014	soldier	5	0
-4	KM014	worker	20	0
-4	KM013	SQ	5	0
-4	KM013	soldier	5	0
-4	KM013	worker	20	0
-2	KM579	SQ	5	0
-2	KM579	soldier	5	0
-2	KM579	worker	20	0
-2	MT463	SQ	5	0
-2	MT463	soldier	5	0
-2	MT463	worker	20	0
-2	MT066	SQ	5	0
-2	MT066	soldier	5	0
-2	MT066	worker	20	0
-2	MT560	SQ	5	0
-2	MT560	soldier	5	0
-2	MT560	worker	20	0
-2	MT_RsJ	SQ	5	0
-2	MT_RsJ	soldier	5	0
-2	MT_RsJ	worker	20	0
-2	TI090	SQ	5	0
-2	TI090	soldier	5	0
-2	TI090	worker	20	0
-2	MT083	SQ	5	0
-2	MT083	soldier	5	0
-2	MT083	worker	20	0
-2	CM629	SQ	5	0
-2	CM629	soldier	5	0
-2	CM629	worker	20	0
-2	SN948	SQ	5	0
-2	SN948	soldier	5	0
-2	SN948	worker	20	0
-2	MT370	SQ	5	0
-2	MT370	soldier	5	0
-2	MT370	worker	20	0
-2	MT629	SQ	5	0
-2	MT629	soldier	5	0
-2	MT629	worker	20	0
-2	SM091	SQ	5	0
-2	SM091	soldier	5	0
-2	SM091	worker	20	0
-2	MT593	SQ	5	0
-2	MT593	soldier	5	0
-2	MT593	worker	20	0
-2	TK093	SQ	5	0
-2	TK093	soldier	5	0
-2	TK093	worker	20	0
-2	MT197	SQ	5	0
-2	MT197	soldier	5	0
-2	MT197	worker	20	0
-2	MT142	SQ	5	0
-2	MT142	soldier	5	0
-2	MT142	worker	20	0
-2	MT093	SQ	5	0
-2	MT093	soldier	5	0
-2	MT093	worker	20	0
-2	KM014	SQ	5	0
-2	KM014	soldier	5	0
-2	KM014	worker	20	0
-2	KM013	SQ	5	0
-2	KM013	soldier	5	0
-2	KM013	worker	20	0

## Sheet: Yearly lowest temperature
Year	Yearly lowest temp.
1881	-9.2
1882	-6.9
1883	-6.6
1884	-9.2
1885	-9
1886	-10.8
1887	-6.4
1888	-8.6
1889	-8.1
1890	-6.4
1891	-11.9
1892	-9.6
1893	-7.4
1894	-11.6
1895	-10.8
1896	-8.8
1897	-7.9
1898	-6.6
1899	-7.3
1900	-8.1
1901	-8.6
1902	-9.3
1903	-7.6
1904	-11
1905	-7.9
1906	-8.3
1907	-8.2
1908	-7.9
1909	-7.8
1910	-9
1911	-7.3
1912	-6.9
1913	-10.9
1914	-4.9
1915	-6.1
1916	-4.7
1917	-9.4
1918	-7.1
1919	-7.3
1920	-4.9
1921	-5.3
1922	-6.9
1923	-6.9
1924	-5.7
1925	-5.4
1926	-7.2
1927	-6.8
1928	-5.7
1929	-8.8
1930	-4.5
1931	-6.6
1932	-4.5
1933	-7
1934	-6.8
1935	-5.4
1936	-7.4
1937	-4.2
1938	-5.8
1939	-5.3
1940	-8
1941	-5.8
1942	-6.7
1943	-6.6
1944	-5.4
1945	-7.6
1946	-5.1
1947	-6.4
1948	-5.5
1949	-4.6
1950	-4.4
1951	-5.4
1952	-5.3
1953	-4.3
1954	-4.8
1955	-5.1
1956	-6
1957	-5
1958	-5.7
1959	-5.6
1960	-5.2
1961	-5.8
1962	-4.2
1963	-8.1
1964	-3.1
1965	-5.3
1966	-5.9
1967	-6.4
1968	-5.3
1969	-4.2
1970	-4
1971	-4.1
1972	-2.2
1973	-3.5
1974	-4
1975	-3.8
1976	-3.6
1977	-7
1978	-5.2
1979	-1.7
1980	-3.9
1981	-6.7
1982	-4.5
1983	-3.7
1984	-5.1
1985	-4.8
1986	-3.8
1987	-2.2
1988	-2.5
1989	-1.4
1990	-3.7
1991	-4
1992	-1.5
1993	-2
1994	-1.9
1995	-1.7
1996	-3.1
1997	-5.5
1998	-2.2
1999	-4.2
2000	-2.3
2001	-3.8
2002	-2.8
2003	-4
2004	-3.4
2005	-3.7
2006	-3
2007	-2.4
2008	-2.2
2009	-1.9
2010	-2.5
2011	-3.9
2012	-3.5
2013	-2.3
2014	-1.7
2015	-1.7
2016	-4.1
2017	-2.7
2018	-3.6
2019	-0.9
2020	-1.1
2021	-4.1
